# Supplementary material for: Full-profile search–match by the Rietveld method
Source: J Appl Crystallogr. 2019 May 14;52(Pt 3):587–98. doi: 10.1107/S160057671900342X (PMC6557175; doi:10.1107/S160057671900342X)
Supplement: Supplementary file 1 [file j-52-00587-sup1.txt]

data_Figure7_FPSM_datafile

_pd_block_id TiO2_measured_Ag_INEL

_pd_instr_geometry debye-scherrer
_diffrn_measurement_method 2theta
_pd_spec_mount_mode reflection
_diffrn_source x-ray
loop_
_diffrn_radiation_type
_diffrn_radiation_wavelength
_diffrn_radiation_wavelength_wt
 Ag_Kalpha1 0.5594218 1.0
 Ag_Kalpha2 0.5638131 0.5
 
# for MAUD or FPSM only
loop_
_riet_par_caglioti_value
 0.00252935
 0.002716717
 0.002312246
loop_
_riet_par_gaussian_value
 0.0
 0.012
 
_riet_meas_datafile_calibrated true
#end MAUD section

_pd_meas_angle_omega 0.0
_pd_meas_angle_chi 0.0
_pd_meas_angle_phi 0.0
_pd_meas_angle_eta 0.0
_pd_meas_angle_2theta 0.0
_pd_meas_number_of_points 1297

loop_
_pd_meas_2theta_scan
_pd_meas_intensity_total
 7.0232253 5104.0
 7.053751 5308.0
 7.084277 5118.0
 7.114803 5134.0
 7.145329 5180.0
 7.1758547 5270.0
 7.2063804 5421.0
 7.2369065 5466.0
 7.267432 5423.0
 7.2979584 5462.0
 7.328484 5470.0
 7.35901 5459.0
 7.389536 5570.0
 7.4200616 5578.0
 7.4505877 5669.0
 7.4811134 5640.0
 7.5116396 5624.0
 7.5421653 5452.0
 7.572691 5547.0
 7.603217 5707.0
 7.633743 5848.0
 7.664268 6019.0
 7.6947937 5975.0
 7.725319 5978.0
 7.7558436 5988.0
 7.7863684 6096.0
 7.8168926 6252.0
 7.8474164 6379.0
 7.87794 6390.0
 7.908463 6493.0
 7.938986 6587.0
 7.9695077 6432.0
 8.000029 6711.0
 8.03055 6856.0
 8.06107 6922.0
 8.09159 6902.0
 8.122108 6864.0
 8.152626 7003.0
 8.183144 7285.0
 8.21366 7531.0
 8.244175 7634.0
 8.27469 7713.0
 8.305203 8058.0
 8.335716 8166.0
 8.366227 8418.0
 8.396738 8691.0
 8.427247 8839.0
 8.457755 8942.0
 8.488262 9093.0
 8.518768 9396.0
 8.549273 10148.0
 8.579776 10228.0
 8.610277 10795.0
 8.640778 11300.0
 8.671276 12012.0
 8.701774 12651.0
 8.732269 13559.0
 8.762764 14584.0
 8.793257 15969.0
 8.823748 17039.0
 8.854238 18635.0
 8.884725 20700.0
 8.915211 22293.0
 8.945695 24687.0
 8.976177 27564.0
 9.006658 29447.0
 9.037137 31514.0
 9.067614 34298.0
 9.098088 37236.0
 9.12856 40108.0
 9.159031 42579.0
 9.189499 44369.0
 9.219966 45634.0
 9.25043 47074.0
 9.280891 48002.0
 9.311351 48089.0
 9.341808 48317.0
 9.372264 48325.0
 9.402716 47629.0
 9.4331665 45695.0
 9.4636135 43116.0
 9.494059 39920.0
 9.524502 36835.0
 9.554942 34253.0
 9.58538 31016.0
 9.615814 28595.0
 9.646246 26014.0
 9.676676 24092.0
 9.707102 21907.0
 9.737526 20010.0
 9.767946 18790.0
 9.798365 17985.0
 9.828779 17363.0
 9.859192 16730.0
 9.889601 16169.0
 9.920007 15988.0
 9.95041 16055.0
 9.980809 15870.0
 10.011207 16174.0
 10.041599 16400.0
 10.07199 16558.0
 10.102377 16172.0
 10.13276 15715.0
 10.16314 15148.0
 10.193518 14227.0
 10.22389 13055.0
 10.25426 12190.0
 10.284627 11251.0
 10.314989 10451.0
 10.345348 9759.0
 10.375704 9011.0
 10.406056 8677.0
 10.436404 8365.0
 10.466748 8604.0
 10.497089 8395.0
 10.527426 8007.0
 10.557758 7878.0
 10.588087 7612.0
 10.618412 7824.0
 10.648733 7817.0
 10.67905 7724.0
 10.709363 7901.0
 10.739672 7794.0
 10.769977 7530.0
 10.800277 7363.0
 10.830574 7334.0
 10.860867 7412.0
 10.891156 7366.0
 10.921442 7412.0
 10.951724 7417.0
 10.982004 7733.0
 11.01228 7745.0
 11.042553 8105.0
 11.072824 8222.0
 11.103091 8755.0
 11.133357 8905.0
 11.16362 9006.0
 11.19388 8995.0
 11.224139 9157.0
 11.2543955 9400.0
 11.28465 9641.0
 11.314903 9188.0
 11.345154 9040.0
 11.375404 8770.0
 11.405653 8743.0
 11.4359 8245.0
 11.466146 7971.0
 11.496391 7615.0
 11.526636 7276.0
 11.55688 6910.0
 11.587123 6654.0
 11.617367 6507.0
 11.647609 6399.0
 11.677852 6366.0
 11.708095 6221.0
 11.7383375 6109.0
 11.76858 5966.0
 11.798824 5949.0
 11.829068 5780.0
 11.859313 5926.0
 11.889558 5724.0
 11.919805 5709.0
 11.950052 5665.0
 11.980301 5504.0
 12.010551 5547.0
 12.040803 5393.0
 12.071056 5389.0
 12.101312 5429.0
 12.131569 5320.0
 12.161828 5209.0
 12.192089 5515.0
 12.222353 5357.0
 12.252619 5282.0
 12.282887 5338.0
 12.313159 5270.0
 12.343432 5398.0
 12.37371 5353.0
 12.40399 5317.0
 12.434274 5380.0
 12.4645605 5166.0
 12.494851 5406.0
 12.525145 5322.0
 12.555443 5315.0
 12.585744 5510.0
 12.61605 5576.0
 12.646359 5751.0
 12.676674 5580.0
 12.706993 5669.0
 12.737316 5792.0
 12.767644 5779.0
 12.797977 6063.0
 12.828315 6278.0
 12.858658 6281.0
 12.889007 6537.0
 12.91936 6954.0
 12.949719 7376.0
 12.980084 7813.0
 13.010455 8076.0
 13.040832 8657.0
 13.071214 9219.0
 13.101603 10012.0
 13.131998 10549.0
 13.1624 11323.0
 13.192808 11734.0
 13.223224 11947.0
 13.253645 12064.0
 13.284073 11553.0
 13.314507 10832.0
 13.344947 10649.0
 13.375391 10926.0
 13.405841 10839.0
 13.436295 11225.0
 13.466753 11636.0
 13.497215 11995.0
 13.52768 12361.0
 13.558148 13051.0
 13.58862 13900.0
 13.619093 14951.0
 13.649569 15487.0
 13.680046 16240.0
 13.710525 17110.0
 13.741004 18058.0
 13.771483 18471.0
 13.801964 18605.0
 13.832443 18512.0
 13.862923 18081.0
 13.893401 17044.0
 13.923878 15889.0
 13.954353 15128.0
 13.984827 14320.0
 14.015298 13015.0
 14.045767 12341.0
 14.076232 11589.0
 14.106694 11132.0
 14.137152 10359.0
 14.167606 10123.0
 14.198056 9646.0
 14.2285 9296.0
 14.25894 8756.0
 14.289374 8429.0
 14.319802 8149.0
 14.350224 8170.0
 14.380639 7999.0
 14.411047 7748.0
 14.441448 7576.0
 14.471841 7383.0
 14.502226 7233.0
 14.532602 6939.0
 14.56297 6933.0
 14.593328 6880.0
 14.623677 6792.0
 14.6540165 6763.0
 14.684345 6579.0
 14.7146635 6532.0
 14.74497 6448.0
 14.775267 6229.0
 14.805551 6437.0
 14.835823 6371.0
 14.866083 6463.0
 14.89633 6461.0
 14.926564 6612.0
 14.956784 6767.0
 14.986991 6826.0
 15.017183 6860.0
 15.047361 6678.0
 15.077524 6606.0
 15.107672 6506.0
 15.137804 6219.0
 15.167919 6065.0
 15.198019 5848.0
 15.228102 5807.0
 15.258168 5689.0
 15.288217 5641.0
 15.318247 5688.0
 15.34826 5563.0
 15.378257 5518.0
 15.408237 5434.0
 15.438202 5430.0
 15.468153 5299.0
 15.498089 5278.0
 15.528012 5308.0
 15.557922 5232.0
 15.587821 5104.0
 15.617709 5083.0
 15.647586 4937.0
 15.677452 4892.0
 15.707311 4947.0
 15.73716 4851.0
 15.767001 4942.0
 15.796836 4935.0
 15.826663 4980.0
 15.856485 4908.0
 15.886303 5021.0
 15.916116 5156.0
 15.945925 5204.0
 15.975731 5229.0
 16.005535 5130.0
 16.035337 4965.0
 16.065138 5136.0
 16.09494 4961.0
 16.12474 4964.0
 16.154543 5103.0
 16.18435 4990.0
 16.214155 5003.0
 16.243965 5015.0
 16.273779 5029.0
 16.303598 5048.0
 16.333422 5213.0
 16.363253 5256.0
 16.39309 5413.0
 16.422932 5417.0
 16.452784 5558.0
 16.482645 5758.0
 16.512514 5933.0
 16.542395 5974.0
 16.572287 6184.0
 16.602188 6323.0
 16.632103 6575.0
 16.66203 6856.0
 16.69197 6946.0
 16.721926 6850.0
 16.751896 7123.0
 16.781881 7429.0
 16.811882 7789.0
 16.841902 7971.0
 16.871937 8452.0
 16.901993 8771.0
 16.932066 9387.0
 16.962158 9897.0
 16.992273 10534.0
 17.022408 11145.0
 17.052565 11818.0
 17.082743 12625.0
 17.112946 13451.0
 17.143171 14228.0
 17.173422 14893.0
 17.203695 15694.0
 17.233994 16169.0
 17.264313 17240.0
 17.294655 17582.0
 17.325018 17409.0
 17.3554 17113.0
 17.385803 16482.0
 17.416227 16344.0
 17.446669 16219.0
 17.477127 15349.0
 17.507605 14809.0
 17.5381 13923.0
 17.56861 13348.0
 17.599134 12783.0
 17.629675 11988.0
 17.66023 11293.0
 17.690798 10787.0
 17.72138 9862.0
 17.751974 9521.0
 17.78258 9041.0
 17.813196 8554.0
 17.843824 8033.0
 17.87446 7433.0
 17.905107 7272.0
 17.935762 7036.0
 17.966425 6781.0
 17.997095 6426.0
 18.027771 6074.0
 18.058455 6012.0
 18.089144 5647.0
 18.119837 5814.0
 18.150534 5495.0
 18.181234 5453.0
 18.211939 5494.0
 18.242643 5473.0
 18.273352 5424.0
 18.30406 5266.0
 18.334768 5262.0
 18.365479 5324.0
 18.396185 5322.0
 18.426891 5366.0
 18.457596 5575.0
 18.488297 5425.0
 18.518995 5497.0
 18.549688 5514.0
 18.580378 5675.0
 18.611061 5633.0
 18.641739 5807.0
 18.67241 5872.0
 18.703074 6199.0
 18.73373 6375.0
 18.764378 6644.0
 18.795015 6527.0
 18.825644 6801.0
 18.856262 7004.0
 18.886871 7217.0
 18.91747 7547.0
 18.948063 7961.0
 18.978645 8220.0
 19.009218 8750.0
 19.039785 9264.0
 19.070345 9823.0
 19.100897 10469.0
 19.131443 11316.0
 19.161982 11906.0
 19.192514 13128.0
 19.223042 13937.0
 19.253565 15168.0
 19.284082 16578.0
 19.314594 17966.0
 19.345104 19544.0
 19.375608 20625.0
 19.40611 21423.0
 19.43661 21931.0
 19.467106 22435.0
 19.497599 22940.0
 19.52809 22881.0
 19.55858 22148.0
 19.58907 21479.0
 19.619556 20805.0
 19.650045 20460.0
 19.680532 19360.0
 19.71102 18573.0
 19.741508 17680.0
 19.771997 16701.0
 19.802488 15912.0
 19.83298 15248.0
 19.863474 14535.0
 19.89397 13893.0
 19.92447 13401.0
 19.954973 12724.0
 19.98548 12163.0
 20.01599 11616.0
 20.046503 11234.0
 20.077023 11069.0
 20.107546 10377.0
 20.138075 10083.0
 20.16861 9764.0
 20.19915 9335.0
 20.229698 9117.0
 20.260252 8746.0
 20.290812 8334.0
 20.32138 8041.0
 20.351957 7720.0
 20.382542 7489.0
 20.413136 7118.0
 20.443739 6960.0
 20.47435 6660.0
 20.50497 6422.0
 20.535603 6377.0
 20.566244 6074.0
 20.596897 5781.0
 20.627562 5675.0
 20.658236 5505.0
 20.688923 5519.0
 20.719622 5125.0
 20.750334 5037.0
 20.78106 4934.0
 20.811798 4815.0
 20.84255 4749.0
 20.873316 4730.0
 20.904097 4771.0
 20.93489 4660.0
 20.965702 4577.0
 20.996527 4545.0
 21.027369 4718.0
 21.058228 4767.0
 21.089102 4797.0
 21.119993 4721.0
 21.150902 4722.0
 21.18183 4829.0
 21.212774 4912.0
 21.243736 4947.0
 21.27472 4916.0
 21.30572 5036.0
 21.33674 5063.0
 21.36778 5031.0
 21.398842 5010.0
 21.429922 5128.0
 21.461025 5116.0
 21.492147 5222.0
 21.523293 5280.0
 21.55446 5307.0
 21.58565 5312.0
 21.616863 5461.0
 21.648098 5574.0
 21.679358 5950.0
 21.71064 6163.0
 21.741947 6291.0
 21.77328 6673.0
 21.804636 7048.0
 21.836018 7256.0
 21.86742 7613.0
 21.898842 7949.0
 21.93028 8554.0
 21.961737 8876.0
 21.993202 9146.0
 22.024681 9629.0
 22.056166 10146.0
 22.087658 10867.0
 22.119154 11024.0
 22.150652 11495.0
 22.18215 11701.0
 22.213644 12052.0
 22.245132 12546.0
 22.276615 12786.0
 22.308086 12700.0
 22.339546 12461.0
 22.370993 12208.0
 22.402424 11868.0
 22.433834 11704.0
 22.465225 11607.0
 22.496593 11020.0
 22.527937 10454.0
 22.559252 10232.0
 22.590538 9959.0
 22.621792 9506.0
 22.653011 9139.0
 22.684193 8686.0
 22.715338 8404.0
 22.74644 7994.0
 22.777502 7738.0
 22.808517 7702.0
 22.839485 7459.0
 22.870403 7471.0
 22.901268 6998.0
 22.93208 6966.0
 22.962835 6832.0
 22.993532 6620.0
 23.024166 6470.0
 23.054739 6278.0
 23.085245 6353.0
 23.115685 5925.0
 23.146053 5664.0
 23.176352 5564.0
 23.206581 5598.0
 23.236742 5364.0
 23.26684 5249.0
 23.296875 5155.0
 23.32685 5081.0
 23.356768 4950.0
 23.386631 4930.0
 23.41644 5001.0
 23.446198 5077.0
 23.475908 5031.0
 23.505571 4992.0
 23.53519 4837.0
 23.564768 4900.0
 23.594307 5004.0
 23.623808 4922.0
 23.653275 5062.0
 23.682709 5036.0
 23.712114 5276.0
 23.74149 5226.0
 23.77084 5322.0
 23.800167 5541.0
 23.829473 5617.0
 23.85876 5869.0
 23.888031 5998.0
 23.917288 6256.0
 23.946531 6666.0
 23.975767 7005.0
 24.004993 7348.0
 24.034216 7897.0
 24.063437 8102.0
 24.092655 8698.0
 24.121876 8997.0
 24.151102 9316.0
 24.180332 9424.0
 24.209574 9459.0
 24.238825 9434.0
 24.268087 9625.0
 24.297369 9477.0
 24.326666 9579.0
 24.355984 9525.0
 24.385324 9392.0
 24.414688 9193.0
 24.44408 9128.0
 24.473501 8821.0
 24.502954 8683.0
 24.53244 8543.0
 24.561962 8205.0
 24.591524 8170.0
 24.621122 8140.0
 24.65076 7745.0
 24.680437 7613.0
 24.710152 7312.0
 24.739902 7178.0
 24.769691 6807.0
 24.799517 6709.0
 24.82938 6558.0
 24.859278 6228.0
 24.889214 6173.0
 24.919184 5863.0
 24.94919 5776.0
 24.97923 5589.0
 25.009306 5332.0
 25.039415 5138.0
 25.069561 5344.0
 25.09974 5098.0
 25.12995 5183.0
 25.160194 5043.0
 25.190474 5160.0
 25.220783 5051.0
 25.251127 5111.0
 25.281502 4968.0
 25.311909 5004.0
 25.342346 5031.0
 25.372816 4942.0
 25.403316 4968.0
 25.433846 4947.0
 25.464407 4972.0
 25.494997 5298.0
 25.525618 5213.0
 25.556267 5406.0
 25.586945 5507.0
 25.617653 5507.0
 25.648388 5772.0
 25.679152 6148.0
 25.709942 6179.0
 25.74076 6510.0
 25.771606 6659.0
 25.802479 7002.0
 25.833378 7297.0
 25.864304 7418.0
 25.895254 7760.0
 25.926231 7829.0
 25.957233 8092.0
 25.98826 8180.0
 26.019312 8452.0
 26.050388 8311.0
 26.081488 8132.0
 26.112612 8113.0
 26.143759 8034.0
 26.174929 7752.0
 26.206123 7494.0
 26.237339 7337.0
 26.268576 7083.0
 26.299835 6938.0
 26.331116 6777.0
 26.362417 6667.0
 26.393738 6567.0
 26.425077 6309.0
 26.456434 6175.0
 26.48781 5920.0
 26.519201 5779.0
 26.55061 5589.0
 26.582035 5526.0
 26.613474 5255.0
 26.644928 5101.0
 26.676394 4932.0
 26.707874 4788.0
 26.739367 4731.0
 26.770872 4507.0
 26.802387 4445.0
 26.833912 4448.0
 26.865448 4357.0
 26.896992 4377.0
 26.928545 4204.0
 26.960106 4093.0
 26.991673 4114.0
 27.023247 4061.0
 27.054827 3947.0
 27.086412 4123.0
 27.118002 4198.0
 27.149595 4001.0
 27.18119 4085.0
 27.21279 4089.0
 27.24439 4189.0
 27.275991 4098.0
 27.307594 3970.0
 27.339195 3910.0
 27.370796 3933.0
 27.402397 4006.0
 27.433994 4043.0
 27.46559 4115.0
 27.497179 4117.0
 27.528767 4131.0
 27.560349 4155.0
 27.591927 4124.0
 27.623497 4295.0
 27.655062 4327.0
 27.686617 4277.0
 27.718166 4335.0
 27.749706 4367.0
 27.781235 4641.0
 27.812756 4556.0
 27.844265 4656.0
 27.875763 4783.0
 27.90725 4886.0
 27.938723 5003.0
 27.970182 5105.0
 28.001629 5279.0
 28.03306 5402.0
 28.064476 5874.0
 28.095875 5840.0
 28.127258 6069.0
 28.158627 6344.0
 28.189978 6238.0
 28.221313 6401.0
 28.252632 6588.0
 28.283936 6543.0
 28.315226 6629.0
 28.346498 6596.0
 28.377756 6391.0
 28.408998 6317.0
 28.440228 6410.0
 28.471441 6037.0
 28.50264 5844.0
 28.533823 5847.0
 28.564995 5540.0
 28.59615 5520.0
 28.627293 5225.0
 28.65842 5039.0
 28.689535 5129.0
 28.720636 4928.0
 28.751724 4991.0
 28.782799 4624.0
 28.81386 4596.0
 28.84491 4377.0
 28.875944 4429.0
 28.906967 4390.0
 28.937979 4156.0
 28.968977 4056.0
 28.999964 3892.0
 29.030937 3856.0
 29.0619 3928.0
 29.09285 3779.0
 29.123789 3662.0
 29.154716 3523.0
 29.185635 3599.0
 29.21654 3616.0
 29.247433 3637.0
 29.278316 3479.0
 29.30919 3450.0
 29.340052 3463.0
 29.370905 3537.0
 29.401747 3581.0
 29.432579 3456.0
 29.4634 3480.0
 29.494211 3398.0
 29.525015 3394.0
 29.555807 3432.0
 29.586592 3363.0
 29.617367 3329.0
 29.648132 3275.0
 29.678888 3252.0
 29.709637 3246.0
 29.740376 3186.0
 29.771107 3132.0
 29.80183 3079.0
 29.832544 3042.0
 29.86325 3159.0
 29.89395 3100.0
 29.92464 3091.0
 29.955324 3075.0
 29.986 3134.0
 30.01667 3218.0
 30.047333 3222.0
 30.077988 3251.0
 30.108635 3294.0
 30.139277 3331.0
 30.169912 3449.0
 30.200542 3403.0
 30.231165 3371.0
 30.261782 3367.0
 30.292393 3364.0
 30.322998 3316.0
 30.353598 3317.0
 30.384192 3376.0
 30.41478 3445.0
 30.445364 3513.0
 30.47594 3454.0
 30.506516 3412.0
 30.537083 3441.0
 30.567648 3359.0
 30.598206 3331.0
 30.628761 3345.0
 30.659311 3394.0
 30.689857 3193.0
 30.720402 3363.0
 30.75094 3346.0
 30.781475 3212.0
 30.812006 3186.0
 30.842533 3337.0
 30.873058 3258.0
 30.90358 3369.0
 30.934097 3448.0
 30.964613 3396.0
 30.995125 3570.0
 31.025635 3618.0
 31.05614 3744.0
 31.086647 3699.0
 31.11715 3867.0
 31.14765 4051.0
 31.178148 4046.0
 31.208645 4186.0
 31.23914 4166.0
 31.269632 4139.0
 31.300125 4389.0
 31.330614 4584.0
 31.361105 4559.0
 31.391592 4761.0
 31.42208 4642.0
 31.452566 4629.0
 31.483053 4776.0
 31.513538 4778.0
 31.544024 4872.0
 31.574509 4963.0
 31.604992 5114.0
 31.635477 4917.0
 31.665962 4962.0
 31.696447 5028.0
 31.726933 5210.0
 31.75742 5075.0
 31.787907 4977.0
 31.818394 5031.0
 31.848883 4970.0
 31.879374 4864.0
 31.909864 4813.0
 31.940357 4772.0
 31.970852 4810.0
 32.001347 4550.0
 32.031845 4580.0
 32.062344 4424.0
 32.092846 4271.0
 32.12335 4351.0
 32.153854 4430.0
 32.184364 4260.0
 32.214874 4396.0
 32.245388 4198.0
 32.275906 4174.0
 32.306427 4092.0
 32.33695 4173.0
 32.367474 4261.0
 32.398003 4175.0
 32.42854 4227.0
 32.459076 4191.0
 32.489616 4159.0
 32.52016 4095.0
 32.55071 4112.0
 32.58126 4018.0
 32.611816 4031.0
 32.64238 4116.0
 32.672947 4020.0
 32.703518 4034.0
 32.734093 4112.0
 32.76467 3972.0
 32.795258 4128.0
 32.825848 4132.0
 32.85644 3994.0
 32.88704 4000.0
 32.917645 3863.0
 32.94825 4031.0
 32.978863 3861.0
 33.00948 3815.0
 33.0401 3836.0
 33.07073 3813.0
 33.101357 3848.0
 33.131992 3761.0
 33.162632 3582.0
 33.193275 3569.0
 33.223927 3581.0
 33.254578 3566.0
 33.285236 3616.0
 33.3159 3512.0
 33.346565 3364.0
 33.37724 3372.0
 33.407913 3376.0
 33.438595 3435.0
 33.46928 3659.0
 33.49997 3385.0
 33.530663 3361.0
 33.56136 3246.0
 33.592064 3323.0
 33.622772 3407.0
 33.65348 3301.0
 33.684196 3230.0
 33.71492 3217.0
 33.745644 3295.0
 33.776375 3099.0
 33.807106 3171.0
 33.837845 3182.0
 33.868587 3101.0
 33.899338 3202.0
 33.930088 3161.0
 33.960846 3207.0
 33.991604 3265.0
 34.02237 3297.0
 34.05314 3182.0
 34.08391 3277.0
 34.114693 3285.0
 34.145473 3200.0
 34.17626 3370.0
 34.207054 3434.0
 34.237846 3554.0
 34.26865 3483.0
 34.299454 3570.0
 34.33026 3601.0
 34.361076 3561.0
 34.39189 3552.0
 34.422714 3630.0
 34.45354 3721.0
 34.48437 3777.0
 34.515205 3850.0
 34.546043 4156.0
 34.57689 3956.0
 34.607735 3941.0
 34.638588 4104.0
 34.669445 4131.0
 34.700306 3986.0
 34.73117 4069.0
 34.76204 4106.0
 34.792915 4243.0
 34.82379 4178.0
 34.854675 4065.0
 34.88556 4017.0
 34.91645 3960.0
 34.947346 4083.0
 34.978245 3915.0
 35.009148 3932.0
 35.040054 3895.0
 35.07097 3831.0
 35.101883 3769.0
 35.132805 3910.0
 35.16373 3835.0
 35.19466 3793.0
 35.22559 3789.0
 35.256527 3725.0
 35.28747 3660.0
 35.318417 3581.0
 35.349365 3594.0
 35.38032 3481.0
 35.411278 3509.0
 35.44224 3495.0
 35.473206 3539.0
 35.504177 3404.0
 35.535152 3359.0
 35.56613 3404.0
 35.597115 3566.0
 35.6281 3428.0
 35.659096 3563.0
 35.69009 3513.0
 35.72109 3674.0
 35.752094 3581.0
 35.783104 3715.0
 35.814114 3935.0
 35.84513 3788.0
 35.876152 3868.0
 35.907177 4046.0
 35.938206 4045.0
 35.96924 4179.0
 36.000275 4155.0
 36.031315 4143.0
 36.06236 4293.0
 36.09341 4187.0
 36.124462 4400.0
 36.155518 4400.0
 36.18658 4347.0
 36.217644 4401.0
 36.248714 4361.0
 36.279785 4563.0
 36.310863 4419.0
 36.34194 4370.0
 36.373028 4377.0
 36.404118 4334.0
 36.435207 4254.0
 36.466305 4384.0
 36.497402 4382.0
 36.528507 4356.0
 36.559616 4243.0
 36.590725 4346.0
 36.62184 4372.0
 36.65296 4442.0
 36.684082 4208.0
 36.71521 4415.0
 36.746338 4389.0
 36.777473 4394.0
 36.80861 4510.0
 36.839752 4569.0
 36.870895 4629.0
 36.902042 4879.0
 36.933197 5015.0
 36.96435 4967.0
 36.99551 4991.0
 37.026672 5032.0
 37.057842 5177.0
 37.089012 5045.0
 37.120186 5230.0
 37.15136 5270.0
 37.18254 5255.0
 37.213726 5072.0
 37.244915 5198.0
 37.276104 5105.0
 37.3073 5225.0
 37.338497 5208.0
 37.369698 5012.0
 37.4009 4911.0
 37.432114 4969.0
 37.46332 4928.0
 37.494537 4969.0
 37.525757 4818.0
 37.55698 4846.0
 37.588203 4887.0
 37.619434 4598.0
 37.650665 4826.0
 37.6819 4798.0
 37.71314 4700.0
 37.74438 4699.0
 37.775623 4578.0
 37.806873 4688.0
 37.838123 4727.0
 37.869377 4638.0
 37.900635 4534.0
 37.931896 4455.0
 37.96316 4397.0
 37.99443 4354.0
 38.0257 4140.0
 38.056973 4270.0
 38.08825 4051.0
 38.11953 4186.0
 38.150814 4052.0
 38.1821 4023.0
 38.213387 3893.0
 38.24468 3916.0
 38.275974 3888.0
 38.307274 3800.0
 38.338573 3713.0
 38.369877 3581.0
 38.401184 3673.0
 38.432495 3575.0
 38.46381 3387.0
 38.495125 3501.0
 38.526443 3409.0
 38.557766 3433.0
 38.58909 3355.0
 38.62042 3309.0
 38.65175 3365.0
 38.683083 3275.0
 38.714417 3358.0
 38.745754 3268.0
 38.777096 3264.0
 38.80844 3280.0
 38.83979 3288.0
 38.87114 3422.0
 38.902493 3400.0
 38.93385 3313.0
 38.965206 3263.0
 38.996567 3225.0
 39.02793 3346.0
 39.059296 3462.0
 39.090668 3445.0
 39.122036 3462.0
 39.15341 3303.0
 39.184788 3429.0
 39.216167 3499.0
 39.24755 3491.0
 39.278934 3583.0
 39.31032 3468.0
 39.341713 3598.0
 39.373104 3552.0
 39.4045 3572.0
 39.435898 3565.0
 39.467297 3615.0
 39.4987 3541.0
 39.530106 3567.0
 39.561512 3652.0
 39.592922 3553.0
 39.624332 3521.0
 39.655746 3489.0
 39.687164 3347.0
 39.718586 3346.0
 39.750008 3332.0
 39.78143 3293.0
 39.81286 3286.0
 39.844284 3362.0
 39.875717 3397.0
 39.90715 3416.0
 39.938587 3363.0
 39.970024 3326.0
 40.001465 3386.0
 40.032906 3347.0
 40.06435 3418.0
 40.0958 3410.0
 40.127247 3494.0
 40.1587 3406.0
 40.19015 3574.0
 40.221607 3437.0
 40.253067 3523.0
 40.284527 3549.0
 40.315987 3368.0
 40.34745 3430.0
 40.378918 3520.0
 40.410385 3342.0
 40.441856 3466.0
 40.473328 3464.0
 40.504803 3598.0
 40.53628 3678.0
 40.567757 3512.0
 40.59924 3460.0
 40.630722 3580.0
 40.662205 3424.0
 40.69369 3370.0
 40.72518 3413.0
 40.75667 3263.0
 40.788162 3234.0
 40.819656 3368.0
 40.851154 3162.0
 40.88265 3132.0
 40.91415 3035.0
 40.945652 3074.0
 40.977154 3139.0
 41.00866 3019.0
 41.040165 3104.0
 41.071674 3009.0
 41.103188 2944.0
 41.134697 2868.0
 41.16621 3027.0
 41.197727 2933.0
 41.229244 2949.0
 41.260765 2998.0
 41.292286 2961.0
 41.323807 3032.0
 41.35533 3071.0
 41.386856 2880.0
 41.418385 2932.0
 41.449913 2992.0
 41.48144 2850.0
 41.512974 2847.0
 41.54451 2880.0
 41.576046 3023.0
 41.607582 3026.0
 41.63912 3059.0
 41.67066 3056.0
 41.7022 3096.0
 41.73374 3132.0
 41.76529 3043.0
 41.796833 3037.0
 41.82838 3095.0
 41.85993 3195.0
 41.89148 2963.0
 41.92303 3164.0
 41.954582 3034.0
 41.986137 3045.0
 42.017693 3026.0
 42.04925 2906.0
 42.080807 2909.0
 42.112366 2871.0
 42.14393 2908.0
 42.17549 3077.0
 42.207054 2950.0
 42.238617 2982.0
 42.270184 2902.0
 42.30175 2842.0
 42.33332 2840.0
 42.364887 2828.0
 42.39646 2814.0
 42.428032 2715.0
 42.459606 2854.0
 42.49118 2656.0
 42.522755 2770.0
 42.55433 2712.0
 42.585907 2656.0
 42.61749 2701.0
 42.649067 2706.0
 42.68065 2669.0
 42.71223 2591.0
 42.743813 2654.0
 42.775394 2623.0
 42.80698 2735.0
 42.838566 2664.0
 42.870155 2738.0
 42.90174 2717.0
 42.93333 2741.0
 42.96492 2707.0
 42.99651 2765.0
 43.028103 2718.0
 43.059696 2815.0
 43.09129 2829.0
 43.122883 2766.0
 43.154476 2760.0
 43.186073 2755.0
 43.21767 2718.0
 43.249268 2758.0
 43.280865 2744.0
 43.312466 2771.0
 43.344067 2836.0
 43.375664 2864.0
 43.40727 2936.0
 43.43887 2834.0
 43.47047 2867.0
 43.502075 2799.0
 43.53368 2827.0
 43.565285 2948.0
 43.59689 2874.0
 43.628494 2819.0
 43.660103 2855.0
 43.69171 2833.0
 43.723316 2750.0
 43.754925 2734.0
 43.786537 2801.0
 43.818146 2758.0
 43.849754 2760.0
 43.881367 2733.0
 43.91298 2828.0
 43.944588 2633.0
 43.9762 2857.0
 44.007816 2719.0
 44.03943 2635.0
 44.07104 2779.0
 44.102657 2734.0
 44.13427 2707.0
 44.165886 2715.0
 44.1975 2707.0
 44.229115 2759.0
 44.26073 2809.0
 44.292347 2768.0
 44.323963 2848.0
 44.355583 2746.0
 44.3872 2787.0
 44.418816 2869.0
 44.450436 2798.0
 44.48205 2815.0
 44.51367 2796.0
 44.545288 2867.0
 44.57691 2858.0
 44.60853 2898.0
 44.64015 2948.0
 44.67177 2979.0
 44.703384 3013.0
 44.735004 2972.0
 44.766624 3054.0
 44.798244 3022.0
 44.829865 3127.0
 44.861485 3150.0
 44.893105 3187.0
 44.924725 3247.0
 44.95635 3283.0
 44.98797 3415.0
 45.01959 3255.0
 45.05121 3254.0
 45.08283 3286.0
 45.11445 3382.0
 45.14607 3411.0
 45.17769 3436.0
 45.20931 3364.0
 45.24093 3521.0
 45.27255 3324.0
 45.30417 3444.0
 45.33579 3450.0
 45.36741 3340.0
 45.39903 3325.0
 45.43065 3456.0
 45.46227 3383.0
 45.493885 3373.0
 45.525505 3243.0
 45.557125 3206.0
 45.58874 3250.0
 45.62036 3148.0
 45.651978 3157.0
 45.683598 3097.0
 45.715214 3058.0
 45.74683 3027.0
 45.778446 3055.0
 45.810062 3025.0
 45.84168 3033.0
 45.873295 3148.0
 45.90491 3099.0
 45.936527 2928.0
 45.96814 2859.0
 45.999756 2839.0
 46.03137 2933.0
 46.06298 2906.0
 46.094593 2794.0
 46.126205 2890.0
 46.157818 2757.0
 46.18943 2711.0
 46.221043 2683.0
 46.25265 2762.0
 46.28426 2780.0
 46.315872 2702.0
 46.34748 2665.0
 46.379086 2785.0
 46.410694 2665.0
 46.442303 2672.0
 46.473907 2707.0
 46.505512 2590.0
 46.537117 2694.0
 46.56872 2664.0
 46.600327 2727.0
 46.631927 2689.0
 46.663532 2674.0
 46.695133 2637.0
 46.726734 2637.0
 46.758335 2666.0
 46.789932 2588.0
 46.82153 2661.0
 46.85313 2518.0
 46.884727 2559.0
 46.91632 2497.0
 46.947918 2594.0
