# Supplementary material for: Full-profile search–match by the Rietveld method
Source: J Appl Crystallogr. 2019 May 14;52(Pt 3):587–98. doi: 10.1107/S160057671900342X (PMC6557175; doi:10.1107/S160057671900342X)
Supplement: Supplementary file 2 [file j-52-00587-sup2.txt]

##############################################################################
###                Example datafile for Nanoair project                    ###
###                 prepared by Luca 21 February 2011                      ###
###         from datafile PoudreB 60min.TTX from INEL (Christophe)         ###
##############################################################################

data_Figure8_FPSM-PoudreB

_pd_block_id PoudreB-pattern1-60min

# 1. INSTRUMENT CHARACTERIZATION

# This following item is used to identify the equipment used to record the
# powder pattern when the diffractogram was measured at a laboratory

_pd_instr_location
; CEA-Ripault
;
_pd_instr_geometry 'Bragg-Brentano'                        # Debye-Scherrer or Laue

_pd_instr_2theta_monochr_pre           25.23
#_pd_instr_2theta_monochr_post           ?
_pd_instr_monochr_pre_spec           'Johansson Ge 111'
#_pd_instr_monochr_post_spec           ?

#_pd_instr_beam_size_ax           10
#_pd_instr_beam_size_eq           0.12
_pd_instr_dist_src/spec           590                    
_pd_instr_dist_spec/detc          590 
#_pd_instr_slit_ax_src/spec        ?
_pd_instr_slit_eq_src/spec        ?       # deg

_diffrn_source                  'sealed X-ray tube'
_diffrn_source_target            Co                                     
_diffrn_source_type               'INEL standard'

_diffrn_radiation_monochromator   'Johansson Ge 111'                # none or "Ni filter'
_diffrn_radiation_collimation     'Johansson'          # or '0.3 mm pinhole'  '0.5 mm slit'

loop_
_diffrn_radiation_wavelength_id
_diffrn_radiation_wavelength
_diffrn_radiation_wavelength_wt
 'Co Kalpha1'  1.78892  1.0

_diffrn_detector                 'INEL 590'               
_diffrn_detector_type            'Curved PSD' 
_diffrn_measurement_device_type  'INEL unknown model'       


# 2. INSTRUMENT CALIBRATION
# Calibration for 2theta, intensity and instrument broadening

_pd_calibration_special_details      # description of the method used to calibrate the instrument
; 
Instrumental function calibrated by LaB6 using Maud
2theta calibrated internally
;

_pd_calib_2theta_offset  0

_diffrn_inst_broadening 'Caglioti PV'

_riet_caglioti_d_dep true
_riet_asymmetry_tan_dep false
_riet_omega/chi_broadening_convoluted false
_riet_par_asymmetry_truncation 0.4

loop_
_riet_par_asymmetry_value
  0

loop_
_riet_par_caglioti_value
  0.0022623136
  -0.007481471
  0.004630514

loop_
_riet_par_gaussian_value
  0


# 3. SAMPLE DETAILS
# Specimen size and mounting information

_diffrn_ambient_environment     air       # not needed if air, examples 'mother liquor' He            
_diffrn_ambient_temperature     295          # Kelvin
_diffrn_ambient_pressure     10              # in kPa                    

# The next three fields give the specimen dimensions in mm.  The equatorial 
# plane contains the incident and diffracted beam.

_pd_spec_size_axial               20
_pd_spec_size_equat               20
_pd_spec_size_thick               5 

_pd_spec_mounting
;
powder, back loading
;

_pd_spec_mount_mode  reflection
    
_pd_spec_shape                   'flat_sheet'

_pd_spec_description 'Powder'
_pd_spec_orientation_omega 0
_pd_spec_orientation_chi 0
_pd_spec_orientation_phi 0

_pd_spec_displac_x 0
_pd_spec_displac_y 0
_pd_spec_displac_z 0


# 4. MEASURING AUTHOR

_pd_meas_info_author_address ? 
_pd_meas_info_author_email ?
_pd_meas_info_author_fax ?
_pd_meas_info_author_name ?
_pd_meas_info_author_phone ?


# 5. EXPERIMENTAL DATA

_diffrn_measurement_method       '2Theta'
_pd_meas_scan_method             'step'

_pd_meas_units_of_intensity  'counts'
_pd_meas_step_count_time 5

_pd_meas_angle_chi 0
_pd_meas_angle_omega 10        # zero if theta-2theta and no offset, otherwise the fixed omega
_pd_meas_angle_phi 0
_pd_meas_angle_eta 0          # this angle is out of the diffraction plane, not in standard CIF

loop_
_pd_meas_2theta_no
_pd_meas_intensity_total
 9.0040      54
 9.0160      60
 9.0280      57
 9.0400      45
 9.0520      57
 9.0640      51
 9.0760      50
 9.0880      56
 9.1000      48
 9.1120      57
 9.1240      52
 9.1360      55
 9.1480      62
 9.1600      58
 9.1720      71
 9.1840      48
 9.1960      54
 9.2080      62
 9.2200      59
 9.2320      54
 9.2440      70
 9.2560      51
 9.2680      70
 9.2800      42
 9.2920      51
 9.3040      67
 9.3160      43
 9.3280      57
 9.3400      57
 9.3520      68
 9.3640      57
 9.3760      55
 9.3880      63
 9.4000      62
 9.4120      57
 9.4240      44
 9.4360      68
 9.4480      50
 9.4600      56
 9.4720      61
 9.4840      65
 9.4960      45
 9.5080      62
 9.5200      61
 9.5320      63
 9.5440      54
 9.5560      62
 9.5680      43
 9.5800      56
 9.5920      58
 9.6040      53
 9.6160      51
 9.6280      46
 9.6400      50
 9.6520      58
 9.6640      53
 9.6760      68
 9.6880      66
 9.7000      53
 9.7120      53
 9.7240      72
 9.7360      61
 9.7480      63
 9.7600      62
 9.7720      50
 9.7840      62
 9.7960      61
 9.8080      60
 9.8200      57
 9.8320      52
 9.8440      53
 9.8560      53
 9.8680      61
 9.8800      50
 9.8920      55
 9.9040      46
 9.9160      58
 9.9280      56
 9.9400      47
 9.9520      57
 9.9640      57
 9.9760      52
 9.9880      63
10.0000      62
10.0120      68
10.0240      44
10.0360      51
10.0480      56
10.0600      55
10.0720      45
10.0840      54
10.0960      65
10.1080      66
10.1200      64
10.1320      48
10.1440      49
10.1560      62
10.1680      67
10.1800      64
10.1920      64
10.2040      56
10.2160      68
10.2280      68
10.2400      44
10.2520      51
10.2640      46
10.2760      48
10.2880      65
10.3000      53
10.3120      52
10.3240      51
10.3360      59
10.3480      52
10.3600      50
10.3720      62
10.3840      71
10.3960      63
10.4080      73
10.4200      63
10.4320      63
10.4440      57
10.4560      53
10.4680      60
10.4800      59
10.4920      54
10.5040      60
10.5160      53
10.5280      47
10.5400      68
10.5520      69
10.5640      58
10.5760      55
10.5880      55
10.6000      49
10.6120      40
10.6240      54
10.6360      54
10.6480      53
10.6600      63
10.6720      52
10.6840      45
10.6960      55
10.7080      54
10.7200      52
10.7320      47
10.7440      58
10.7560      57
10.7680      47
10.7800      55
10.7920      40
10.8040      48
10.8160      54
10.8280      55
10.8400      62
10.8520      49
10.8640      48
10.8760      57
10.8880      60
10.9000      70
10.9120      66
10.9240      68
10.9360      69
10.9480      76
10.9600      69
10.9720      55
10.9840      50
10.9960      43
11.0080      53
11.0200      60
11.0320      47
11.0440      62
11.0560      53
11.0680      60
11.0800      57
11.0920      56
11.1040      74
11.1160      55
11.1280      39
11.1400      63
11.1520      64
11.1640      60
11.1760      52
11.1880      50
11.2000      55
11.2120      50
11.2240      65
11.2360      46
11.2480      42
11.2600      47
11.2720      46
11.2840      61
11.2960      56
11.3080      65
11.3200      53
11.3320      69
11.3440      54
11.3560      61
11.3680      46
11.3800      50
11.3920      47
11.4040      53
11.4160      61
11.4280      54
11.4400      47
11.4520      56
11.4640      50
11.4760      46
11.4880      56
11.5000      56
11.5120      59
11.5240      60
11.5360      79
11.5480      44
11.5600      60
11.5720      57
11.5840      51
11.5960      77
11.6080      46
11.6200      54
11.6320      51
11.6440      64
11.6560      50
11.6680      55
11.6800      64
11.6920      53
11.7040      57
11.7160      56
11.7280      52
11.7400      52
11.7520      52
11.7640      56
11.7760      51
11.7880      58
11.8000      58
11.8120      47
11.8240      63
11.8360      57
11.8480      64
11.8600      60
11.8720      51
11.8840      58
11.8960      67
11.9080      55
11.9200      57
11.9320      66
11.9440      54
11.9560      42
11.9680      53
11.9800      50
11.9920      44
12.0040      54
12.0160      49
12.0280      57
12.0400      61
12.0520      60
12.0640      71
12.0760      55
12.0880      66
12.1000      59
12.1120      59
12.1240      59
12.1360      58
12.1480      56
12.1600      53
12.1720      71
12.1840      70
12.1960      54
12.2080      57
12.2200      63
12.2320      56
12.2440      52
12.2560      50
12.2680      51
12.2800      59
12.2920      49
12.3040      52
12.3160      55
12.3280      63
12.3400      60
12.3520      54
12.3640      48
12.3760      47
12.3880      56
12.4000      58
12.4120      63
12.4240      62
12.4360      41
12.4480      62
12.4600      64
12.4720      57
12.4840      57
12.4960      67
12.5080      53
12.5200      58
12.5320      63
12.5440      49
12.5560      55
12.5680      65
12.5800      61
12.5920      55
12.6040      48
12.6160      49
12.6280      55
12.6400      51
12.6520      69
12.6640      60
12.6760      53
12.6880      47
12.7000      52
12.7120      49
12.7240      68
12.7360      62
12.7480      52
12.7600      58
12.7720      69
12.7840      47
12.7960      51
12.8080      63
12.8200      45
12.8320      58
12.8440      59
12.8560      51
12.8680      43
12.8800      53
12.8920      55
12.9040      49
12.9160      56
12.9280      50
12.9400      53
12.9520      55
12.9640      60
12.9760      61
12.9880      66
13.0000      40
13.0120      62
13.0240      60
13.0360      47
13.0480      59
13.0600      48
13.0720      55
13.0840      51
13.0960      52
13.1080      50
13.1200      46
13.1320      59
13.1440      48
13.1560      60
13.1680      57
13.1800      60
13.1920      57
13.2040      43
13.2160      64
13.2280      60
13.2400      52
13.2520      64
13.2640      63
13.2760      45
13.2880      58
13.3000      54
13.3120      57
13.3240      69
13.3360      48
13.3480      53
13.3600      41
13.3720      46
13.3840      58
13.3960      65
13.4080      58
13.4200      53
13.4320      59
13.4440      54
13.4560      61
13.4680      71
13.4800      41
13.4920      74
13.5040      51
13.5160      49
13.5280      54
13.5400      46
13.5520      49
13.5640      52
13.5760      45
13.5880      55
13.6000      57
13.6120      56
13.6240      37
13.6360      51
13.6480      53
13.6600      49
13.6720      40
13.6840      49
13.6960      46
13.7080      53
13.7200      61
13.7320      57
13.7440      50
13.7560      52
13.7680      47
13.7800      43
13.7920      50
13.8040      51
13.8160      38
13.8280      48
13.8400      60
13.8520      54
13.8640      51
13.8760      52
13.8880      53
13.9000      55
13.9120      42
13.9240      42
13.9360      57
13.9480      46
13.9600      50
13.9720      55
13.9840      48
13.9960      47
14.0080      47
14.0200      60
14.0320      49
14.0440      48
14.0560      46
14.0680      53
14.0800      52
14.0920      63
14.1040      64
14.1160      63
14.1280      56
14.1400      49
14.1520      47
14.1640      59
14.1760      48
14.1880      56
14.2000      56
14.2120      51
14.2240      57
14.2360      54
14.2480      55
14.2600      50
14.2720      55
14.2840      52
14.2960      53
14.3080      51
14.3200      60
14.3320      45
14.3440      41
14.3560      55
14.3680      55
14.3800      61
14.3920      52
14.4040      36
14.4160      62
14.4280      56
14.4400      46
14.4520      55
14.4640      51
14.4760      48
14.4880      53
14.5000      47
14.5120      69
14.5240      56
14.5360      61
14.5480      51
14.5600      45
14.5720      70
14.5840      42
14.5960      43
14.6080      57
14.6200      44
14.6320      53
14.6440      51
14.6560      58
14.6680      43
14.6800      58
14.6920      56
14.7040      68
14.7160      51
14.7280      43
14.7400      44
14.7520      49
14.7640      47
14.7760      52
14.7880      53
14.8000      52
14.8120      64
14.8240      72
14.8360      53
14.8480      47
14.8600      64
14.8720      61
14.8840      59
14.8960      52
14.9080      52
14.9200      53
14.9320      60
14.9440      42
14.9560      54
14.9680      43
14.9800      57
14.9920      60
15.0040      65
15.0160      48
15.0280      57
15.0400      34
15.0520      40
15.0640      54
15.0760      50
15.0880      42
15.1000      57
15.1120      51
15.1240      43
15.1360      62
15.1480      49
15.1600      57
15.1720      52
15.1840      52
15.1960      52
15.2080      54
15.2200      67
15.2320      51
15.2440      37
15.2560      45
15.2680      45
15.2800      50
15.2920      44
15.3040      50
15.3160      42
15.3280      45
15.3400      56
15.3520      56
15.3640      56
15.3760      39
15.3880      53
15.4000      49
15.4120      57
15.4240      52
15.4360      50
15.4480      51
15.4600      48
15.4720      44
15.4840      43
15.4960      55
15.5080      52
15.5200      70
15.5320      43
15.5440      38
15.5560      47
15.5680      45
15.5800      46
15.5920      37
15.6040      47
15.6160      48
15.6280      47
15.6400      50
15.6520      52
15.6640      46
15.6760      41
15.6880      52
15.7000      57
15.7120      47
15.7240      50
15.7360      49
15.7480      56
15.7600      54
15.7720      45
15.7840      46
15.7960      51
15.8080      59
15.8200      54
15.8320      52
15.8440      46
15.8560      47
15.8680      52
15.8800      43
15.8920      43
15.9040      51
15.9160      57
15.9280      63
15.9400      54
15.9520      56
15.9640      54
15.9760      57
15.9880      54
16.0000      50
16.0120      48
16.0240      45
16.0360      52
16.0480      58
16.0600      45
16.0720      49
16.0840      56
16.0960      54
16.1080      45
16.1200      46
16.1320      58
16.1440      47
16.1560      37
16.1680      41
16.1800      46
16.1920      37
16.2040      35
16.2160      56
16.2280      49
16.2400      47
16.2520      49
16.2640      46
16.2760      64
16.2880      48
16.3000      40
16.3120      52
16.3240      49
16.3360      38
16.3480      65
16.3600      48
16.3720      50
16.3840      49
16.3960      41
16.4080      44
16.4200      53
16.4320      56
16.4440      34
16.4560      58
16.4680      56
16.4800      56
16.4920      55
16.5040      52
16.5160      58
16.5280      55
16.5400      59
16.5520      50
16.5640      47
16.5760      52
16.5880      50
16.6000      56
16.6120      50
16.6240      49
16.6360      56
16.6480      55
16.6600      48
16.6720      52
16.6840      46
16.6960      55
16.7080      51
16.7200      57
16.7320      39
16.7440      57
16.7560      62
16.7680      52
16.7800      47
16.7920      53
16.8040      52
16.8160      50
16.8280      62
16.8400      59
16.8520      53
16.8640      55
16.8760      49
16.8880      56
16.9000      62
16.9120      58
16.9240      44
16.9360      42
16.9480      57
16.9600      43
16.9720      44
16.9840      48
16.9960      46
17.0080      52
17.0200      48
17.0320      48
17.0440      49
17.0560      45
17.0680      54
17.0800      52
17.0920      38
17.1040      54
17.1160      46
17.1280      49
17.1400      57
17.1520      49
17.1640      50
17.1760      49
17.1880      39
17.2000      39
17.2120      53
17.2240      35
17.2360      40
17.2480      45
17.2600      65
17.2720      44
17.2840      56
17.2960      53
17.3080      57
17.3200      39
17.3320      51
17.3440      50
17.3560      38
17.3680      49
17.3800      48
17.3920      57
17.4040      53
17.4160      56
17.4280      45
17.4400      42
17.4520      48
17.4640      50
17.4760      52
17.4880      45
17.5000      49
17.5120      52
17.5240      44
17.5360      40
17.5480      53
17.5600      47
17.5720      42
17.5840      54
17.5960      50
17.6080      49
17.6200      54
17.6320      45
17.6440      47
17.6560      47
17.6680      44
17.6800      50
17.6920      50
17.7040      47
17.7160      49
17.7280      38
17.7400      50
17.7520      50
17.7640      42
17.7760      50
17.7880      38
17.8000      55
17.8120      45
17.8240      48
17.8360      46
17.8480      48
17.8600      48
17.8720      60
17.8840      52
17.8960      45
17.9080      57
17.9200      44
17.9320      41
17.9440      51
17.9560      39
17.9680      40
17.9800      40
17.9920      40
18.0040      55
18.0160      42
18.0280      46
18.0400      49
18.0520      43
18.0640      43
18.0760      47
18.0880      56
18.1000      56
18.1120      45
18.1240      49
18.1360      35
18.1480      41
18.1600      41
18.1720      44
18.1840      42
18.1960      61
18.2080      40
18.2200      42
18.2320      48
18.2440      50
18.2560      46
18.2680      46
18.2800      67
18.2920      46
18.3040      54
18.3160      40
18.3280      51
18.3400      62
18.3520      47
18.3640      47
18.3760      52
18.3880      38
18.4000      50
18.4120      51
18.4240      39
18.4360      33
18.4480      44
18.4600      52
18.4720      40
18.4840      46
18.4960      49
18.5080      49
18.5200      51
18.5320      40
18.5440      50
18.5560      47
18.5680      49
18.5800      47
18.5920      39
18.6040      46
18.6160      53
18.6280      47
18.6400      54
18.6520      46
18.6640      42
18.6760      36
18.6880      52
18.7000      40
18.7120      39
18.7240      52
18.7360      50
18.7480      49
18.7600      36
18.7720      40
18.7840      47
18.7960      47
18.8080      42
18.8200      37
18.8320      57
18.8440      43
18.8560      51
18.8680      63
18.8800      51
18.8920      52
18.9040      37
18.9160      36
18.9280      36
18.9400      34
18.9520      40
18.9640      49
18.9760      52
18.9880      44
19.0000      54
19.0120      48
19.0240      45
19.0360      50
19.0480      32
19.0600      49
19.0720      43
19.0840      40
19.0960      44
19.1080      35
19.1200      56
19.1320      52
19.1440      54
19.1560      47
19.1680      43
19.1800      40
19.1920      47
19.2040      45
19.2160      46
19.2280      51
19.2400      43
19.2520      40
19.2640      41
19.2760      57
19.2880      53
19.3000      48
19.3120      51
19.3240      40
19.3360      46
19.3480      44
19.3600      48
19.3720      54
19.3840      49
19.3960      50
19.4080      40
19.4200      47
19.4320      47
19.4440      45
19.4560      44
19.4680      40
19.4800      42
19.4920      45
19.5040      44
19.5160      41
19.5280      44
19.5400      43
19.5520      48
19.5640      55
19.5760      52
19.5880      45
19.6000      49
19.6120      38
19.6240      44
19.6360      51
19.6480      45
19.6600      40
19.6720      47
19.6840      43
19.6960      40
19.7080      43
19.7200      48
19.7320      47
19.7440      38
19.7560      41
19.7680      47
19.7800      41
19.7920      45
19.8040      48
19.8160      56
19.8280      50
19.8400      53
19.8520      52
19.8640      45
19.8760      55
19.8880      50
19.9000      60
19.9120      44
19.9240      45
19.9360      55
19.9480      41
19.9600      40
19.9720      45
19.9840      41
19.9960      41
20.0080      42
20.0200      45
20.0320      52
20.0440      35
20.0560      54
20.0680      40
20.0800      46
20.0920      48
20.1040      46
20.1160      30
20.1280      49
20.1400      35
20.1520      41
20.1640      47
20.1760      46
20.1880      42
20.2000      50
20.2120      30
20.2240      52
20.2360      61
20.2480      38
20.2600      36
20.2720      44
20.2840      46
20.2960      46
20.3080      45
20.3200      42
20.3320      39
20.3440      41
20.3560      62
20.3680      52
20.3800      44
20.3920      49
20.4040      37
20.4160      33
20.4280      39
20.4400      30
20.4520      45
20.4640      29
20.4760      49
20.4880      49
20.5000      55
20.5120      50
20.5240      51
20.5360      54
20.5480      43
20.5600      48
20.5720      49
20.5840      51
20.5960      49
20.6080      57
20.6200      50
20.6320      41
20.6440      39
20.6560      43
20.6680      44
20.6800      38
20.6920      39
20.7040      61
20.7160      55
20.7280      54
20.7400      50
20.7520      49
20.7640      52
20.7760      42
20.7880      35
20.8000      45
20.8120      51
20.8240      44
20.8360      53
20.8480      62
20.8600      54
20.8720      48
20.8840      67
20.8960      63
20.9080      59
20.9200      73
20.9320     105
20.9440     121
20.9560     204
20.9680     298
20.9800     434
20.9920     651
21.0040     901
21.0160    1081
21.0280    1152
21.0400     858
21.0520     522
21.0640     281
21.0760     134
21.0880      94
21.1000      74
21.1120      68
21.1240      66
21.1360      54
21.1480      38
21.1600      47
21.1720      58
21.1840      56
21.1960      44
21.2080      39
21.2200      43
21.2320      50
21.2440      54
21.2560      63
21.2680      64
21.2800      57
21.2920      53
21.3040      48
21.3160      40
21.3280      49
21.3400      55
21.3520      51
21.3640      42
21.3760      46
21.3880      40
21.4000      39
21.4120      34
21.4240      43
21.4360      40
21.4480      41
21.4600      62
21.4720      46
21.4840      41
21.4960      31
21.5080      44
21.5200      52
21.5320      44
21.5440      48
21.5560      48
21.5680      43
21.5800      43
21.5920      54
21.6040      51
21.6160      39
21.6280      36
21.6400      46
21.6520      52
21.6640      43
21.6760      42
21.6880      46
21.7000      48
21.7120      47
21.7240      39
21.7360      41
21.7480      41
21.7600      43
21.7720      48
21.7840      41
21.7960      41
21.8080      45
21.8200      43
21.8320      53
21.8440      49
21.8560      39
21.8680      41
21.8800      40
21.8920      38
21.9040      35
21.9160      31
21.9280      45
21.9400      46
21.9520      44
21.9640      40
21.9760      37
21.9880      43
22.0000      37
22.0120      46
22.0240      52
22.0360      48
22.0480      54
22.0600      49
22.0720      52
22.0840      33
22.0960      34
22.1080      37
22.1200      44
22.1320      49
22.1440      45
22.1560      52
22.1680      43
22.1800      57
22.1920      42
22.2040      38
22.2160      34
22.2280      50
22.2400      39
22.2520      41
22.2640      42
22.2760      48
22.2880      44
22.3000      43
22.3120      38
22.3240      43
22.3360      40
22.3480      39
22.3600      32
22.3720      36
22.3840      45
22.3960      36
22.4080      44
22.4200      40
22.4320      35
22.4440      36
22.4560      47
22.4680      33
22.4800      37
22.4920      48
22.5040      45
22.5160      47
22.5280      43
22.5400      42
22.5520      46
22.5640      40
22.5760      27
22.5880      44
22.6000      40
22.6120      42
22.6240      38
22.6360      50
22.6480      46
22.6600      40
22.6720      41
22.6840      38
22.6960      39
22.7080      32
22.7200      37
22.7320      41
22.7440      47
22.7560      39
22.7680      49
22.7800      38
22.7920      38
22.8040      40
22.8160      46
22.8280      31
22.8400      40
22.8520      37
22.8640      33
22.8760      52
22.8880      44
22.9000      34
22.9120      56
22.9240      42
22.9360      34
22.9480      43
22.9600      50
22.9720      43
22.9840      48
22.9960      56
23.0080      45
23.0200      43
23.0320      48
23.0440      38
23.0560      51
23.0680      44
23.0800      28
23.0920      36
23.1040      44
23.1160      45
23.1280      45
23.1400      35
23.1520      41
23.1640      56
23.1760      42
23.1880      38
23.2000      39
23.2120      45
23.2240      44
23.2360      44
23.2480      46
23.2600      41
23.2720      47
23.2840      39
23.2960      44
23.3080      41
23.3200      48
23.3320      42
23.3440      43
23.3560      39
23.3680      47
23.3800      36
23.3920      35
23.4040      55
23.4160      39
23.4280      46
23.4400      42
23.4520      43
23.4640      34
23.4760      28
23.4880      40
23.5000      46
23.5120      37
23.5240      32
23.5360      52
23.5480      40
23.5600      48
23.5720      44
23.5840      37
23.5960      46
23.6080      36
23.6200      31
23.6320      33
23.6440      51
23.6560      37
23.6680      33
23.6800      45
23.6920      36
23.7040      35
23.7160      42
23.7280      31
23.7400      39
23.7520      44
23.7640      43
23.7760      48
23.7880      45
23.8000      31
23.8120      38
23.8240      44
23.8360      35
23.8480      40
23.8600      36
23.8720      41
23.8840      49
23.8960      56
23.9080      52
23.9200      41
23.9320      40
23.9440      51
23.9560      45
23.9680      36
23.9800      40
23.9920      35
24.0040      40
24.0160      42
24.0280      31
24.0400      38
24.0520      43
24.0640      41
24.0760      44
24.0880      36
24.1000      42
24.1120      46
24.1240      46
24.1360      47
24.1480      36
24.1600      34
24.1720      41
24.1840      31
24.1960      36
24.2080      47
24.2200      53
24.2320      50
24.2440      53
24.2560      69
24.2680      87
24.2800     116
24.2920     186
24.3040     228
24.3160     274
24.3280     302
24.3400     265
24.3520     178
24.3640      90
24.3760      65
24.3880      43
24.4000      44
24.4120      49
24.4240      49
24.4360      56
24.4480      47
24.4600      49
24.4720      34
24.4840      34
24.4960      49
24.5080      40
24.5200      51
24.5320      38
24.5440      26
24.5560      51
24.5680      37
24.5800      42
24.5920      40
24.6040      31
24.6160      41
24.6280      39
24.6400      34
24.6520      41
24.6640      33
24.6760      37
24.6880      45
24.7000      45
24.7120      41
24.7240      39
24.7360      35
24.7480      41
24.7600      36
24.7720      33
24.7840      44
24.7960      27
24.8080      35
24.8200      40
24.8320      37
24.8440      35
24.8560      41
24.8680      37
24.8800      36
24.8920      41
24.9040      43
24.9160      36
24.9280      27
24.9400      42
24.9520      36
24.9640      51
24.9760      37
24.9880      43
25.0000      48
25.0120      31
25.0240      30
25.0360      33
25.0480      26
25.0600      37
25.0720      35
25.0840      47
25.0960      34
25.1080      45
25.1200      42
25.1320      31
25.1440      39
25.1560      36
25.1680      42
25.1800      47
25.1920      29
25.2040      36
25.2160      34
25.2280      37
25.2400      26
25.2520      43
25.2640      44
25.2760      38
25.2880      35
25.3000      37
25.3120      35
25.3240      42
25.3360      35
25.3480      49
25.3600      43
25.3720      32
25.3840      42
25.3960      37
25.4080      33
25.4200      35
25.4320      38
25.4440      32
25.4560      31
25.4680      35
25.4800      33
25.4920      33
25.5040      40
25.5160      36
25.5280      42
25.5400      29
25.5520      35
25.5640      44
25.5760      36
25.5880      34
25.6000      34
25.6120      37
25.6240      48
25.6360      34
25.6480      40
25.6600      48
25.6720      40
25.6840      40
25.6960      31
25.7080      39
25.7200      41
25.7320      38
25.7440      35
25.7560      38
25.7680      38
25.7800      45
25.7920      41
25.8040      37
25.8160      33
25.8280      42
25.8400      41
25.8520      46
25.8640      30
25.8760      40
25.8880      33
25.9000      43
25.9120      31
25.9240      34
25.9360      33
25.9480      30
25.9600      31
25.9720      37
25.9840      28
25.9960      36
26.0080      43
26.0200      36
26.0320      34
26.0440      38
26.0560      41
26.0680      40
26.0800      35
26.0920      36
26.1040      35
26.1160      43
26.1280      40
26.1400      40
26.1520      42
26.1640      42
26.1760      41
26.1880      38
26.2000      43
26.2120      42
26.2240      32
26.2360      27
26.2480      30
26.2600      31
26.2720      33
26.2840      38
26.2960      37
26.3080      31
26.3200      28
26.3320      38
26.3440      40
26.3560      47
26.3680      47
26.3800      36
26.3920      32
26.4040      41
26.4160      38
26.4280      31
26.4400      43
26.4520      40
26.4640      40
26.4760      42
26.4880      45
26.5000      34
26.5120      33
26.5240      44
26.5360      45
26.5480      51
26.5600      32
26.5720      30
26.5840      39
26.5960      40
26.6080      42
26.6200      37
26.6320      40
26.6440      43
26.6560      34
26.6680      27
26.6800      29
26.6920      33
26.7040      51
26.7160      39
26.7280      39
26.7400      32
26.7520      44
26.7640      29
26.7760      41
26.7880      41
26.8000      25
26.8120      37
26.8240      37
26.8360      43
26.8480      37
26.8600      36
26.8720      36
26.8840      35
26.8960      35
26.9080      34
26.9200      37
26.9320      39
26.9440      29
26.9560      46
26.9680      38
26.9800      33
26.9920      36
27.0040      38
27.0160      33
27.0280      41
27.0400      45
27.0520      46
27.0640      44
27.0760      40
27.0880      36
27.1000      40
27.1120      36
27.1240      38
27.1360      36
27.1480      24
27.1600      30
27.1720      24
27.1840      27
27.1960      35
27.2080      40
27.2200      29
27.2320      38
27.2440      37
27.2560      33
27.2680      40
27.2800      44
27.2920      18
27.3040      34
27.3160      44
27.3280      33
27.3400      41
27.3520      36
27.3640      39
27.3760      31
27.3880      34
27.4000      36
27.4120      39
27.4240      35
27.4360      36
27.4480      33
27.4600      27
27.4720      41
27.4840      34
27.4960      43
27.5080      35
27.5200      39
27.5320      35
27.5440      27
27.5560      26
27.5680      31
27.5800      32
27.5920      49
27.6040      31
27.6160      38
27.6280      35
27.6400      30
27.6520      37
27.6640      28
27.6760      36
27.6880      35
27.7000      39
27.7120      37
27.7240      31
27.7360      35
27.7480      34
27.7600      33
27.7720      30
27.7840      37
27.7960      41
27.8080      28
27.8200      29
27.8320      37
27.8440      51
27.8560      42
27.8680      32
27.8800      37
27.8920      35
27.9040      37
27.9160      36
27.9280      38
27.9400      39
27.9520      37
27.9640      43
27.9760      29
27.9880      30
28.0000      36
28.0120      38
28.0240      37
28.0360      42
28.0480      34
28.0600      29
28.0720      33
28.0840      34
28.0960      33
28.1080      32
28.1200      31
28.1320      39
28.1440      44
28.1560      31
28.1680      36
28.1800      38
28.1920      30
28.2040      37
28.2160      35
28.2280      26
28.2400      41
28.2520      27
28.2640      34
28.2760      32
28.2880      21
28.3000      34
28.3120      33
28.3240      39
28.3360      34
28.3480      40
28.3600      29
28.3720      36
28.3840      47
28.3960      42
28.4080      34
28.4200      37
28.4320      38
28.4440      37
28.4560      41
28.4680      37
28.4800      34
28.4920      26
28.5040      25
28.5160      36
28.5280      31
28.5400      32
28.5520      36
28.5640      35
28.5760      29
28.5880      34
28.6000      40
28.6120      37
28.6240      31
28.6360      37
28.6480      43
28.6600      41
28.6720      38
28.6840      39
28.6960      28
28.7080      31
28.7200      34
28.7320      27
28.7440      35
28.7560      32
28.7680      28
28.7800      22
28.7920      30
28.8040      41
28.8160      38
28.8280      42
28.8400      42
28.8520      30
28.8640      34
28.8760      38
28.8880      34
28.9000      36
28.9120      39
28.9240      33
28.9360      34
28.9480      47
28.9600      41
28.9720      36
28.9840      33
28.9960      30
29.0080      38
29.0200      32
29.0320      31
29.0440      31
29.0560      32
29.0680      33
29.0800      31
29.0920      40
29.1040      28
29.1160      43
29.1280      29
29.1400      31
29.1520      23
29.1640      27
29.1760      24
29.1880      24
29.2000      32
29.2120      31
29.2240      43
29.2360      39
29.2480      47
29.2600      34
29.2720      18
29.2840      33
29.2960      31
29.3080      36
29.3200      31
29.3320      33
29.3440      31
29.3560      36
29.3680      23
29.3800      37
29.3920      35
29.4040      38
29.4160      32
29.4280      37
29.4400      34
29.4520      31
29.4640      41
29.4760      26
29.4880      29
29.5000      31
29.5120      26
29.5240      36
29.5360      33
29.5480      35
29.5600      34
29.5720      27
29.5840      28
29.5960      34
29.6080      32
29.6200      30
29.6320      31
29.6440      29
29.6560      27
29.6680      35
29.6800      30
29.6920      32
29.7040      36
29.7160      27
29.7280      35
29.7400      39
29.7520      50
29.7640      53
29.7760      41
29.7880      40
29.8000      40
29.8120      44
29.8240      43
29.8360      27
29.8480      34
29.8600      49
29.8720      39
29.8840      32
29.8960      29
29.9080      32
29.9200      35
29.9320      29
29.9440      24
29.9560      26
29.9680      35
29.9800      33
29.9920      32
30.0040      34
30.0160      27
30.0280      35
30.0400      41
30.0520      35
30.0640      32
30.0760      25
30.0880      26
30.1000      39
30.1120      34
30.1240      32
30.1360      29
30.1480      50
30.1600      31
30.1720      45
30.1840      27
30.1960      29
30.2080      32
30.2200      28
30.2320      22
30.2440      24
30.2560      34
30.2680      30
30.2800      30
30.2920      27
30.3040      38
30.3160      41
30.3280      34
30.3400      31
30.3520      29
30.3640      24
30.3760      34
30.3880      28
30.4000      27
30.4120      31
30.4240      29
30.4360      35
30.4480      33
30.4600      30
30.4720      33
30.4840      32
30.4960      34
30.5080      28
30.5200      31
30.5320      34
30.5440      35
30.5560      27
30.5680      21
30.5800      27
30.5920      34
30.6040      41
30.6160      30
30.6280      25
30.6400      31
30.6520      36
30.6640      34
30.6760      20
30.6880      36
30.7000      29
30.7120      25
30.7240      40
30.7360      36
30.7480      40
30.7600      34
30.7720      33
30.7840      40
30.7960      32
30.8080      29
30.8200      31
30.8320      30
30.8440      33
30.8560      40
30.8680      24
30.8800      26
30.8920      28
30.9040      35
30.9160      31
30.9280      39
30.9400      29
30.9520      28
30.9640      34
30.9760      30
30.9880      24
31.0000      40
31.0120      23
31.0240      27
31.0360      30
31.0480      36
31.0600      26
31.0720      34
31.0840      29
31.0960      35
31.1080      36
31.1200      35
31.1320      25
31.1440      33
31.1560      39
31.1680      40
31.1800      24
31.1920      32
31.2040      38
31.2160      34
31.2280      21
31.2400      25
31.2520      33
31.2640      36
31.2760      37
31.2880      32
31.3000      38
31.3120      33
31.3240      32
31.3360      38
31.3480      36
31.3600      29
31.3720      32
31.3840      30
31.3960      20
31.4080      31
31.4200      38
31.4320      30
31.4440      40
31.4560      38
31.4680      26
31.4800      32
31.4920      32
31.5040      34
31.5160      28
31.5280      40
31.5400      29
31.5520      26
31.5640      21
31.5760      29
31.5880      35
31.6000      21
31.6120      22
31.6240      37
31.6360      30
31.6480      29
31.6600      22
31.6720      23
31.6840      27
31.6960      39
31.7080      35
31.7200      21
31.7320      32
31.7440      35
31.7560      37
31.7680      33
31.7800      25
31.7920      29
31.8040      29
31.8160      27
31.8280      25
31.8400      27
31.8520      28
31.8640      27
31.8760      19
31.8880      25
31.9000      31
31.9120      26
31.9240      25
31.9360      22
31.9480      31
31.9600      27
31.9720      27
31.9840      32
31.9960      22
32.0080      26
32.0200      28
32.0320      19
32.0440      21
32.0560      31
32.0680      30
32.0800      34
32.0920      25
32.1040      27
32.1160      29
32.1280      28
32.1400      33
32.1520      35
32.1640      43
32.1760      33
32.1880      36
32.2000      28
32.2120      32
32.2240      39
32.2360      32
32.2480      26
32.2600      41
32.2720      43
32.2840      56
32.2960      77
32.3080     115
32.3200     188
32.3320     299
32.3440     520
32.3560     654
32.3680     841
32.3800     918
32.3920     700
32.4040     392
32.4160     184
32.4280     115
32.4400      63
32.4520      60
32.4640      52
32.4760      48
32.4880      47
32.5000      34
32.5120      35
32.5240      40
32.5360      42
32.5480      26
32.5600      22
32.5720      28
32.5840      36
32.5960      37
32.6080      33
32.6200      29
32.6320      24
32.6440      26
32.6560      28
32.6680      36
32.6800      39
32.6920      30
32.7040      27
32.7160      30
32.7280      24
32.7400      32
32.7520      37
32.7640      28
32.7760      30
32.7880      32
32.8000      34
32.8120      28
32.8240      26
32.8360      27
32.8480      37
32.8600      29
32.8720      28
32.8840      29
32.8960      27
32.9080      33
32.9200      30
32.9320      22
32.9440      27
32.9560      24
32.9680      23
32.9800      25
32.9920      20
33.0040      30
33.0160      32
33.0280      24
33.0400      29
33.0520      25
33.0640      29
33.0760      35
33.0880      39
33.1000      28
33.1120      21
33.1240      36
33.1360      36
33.1480      32
33.1600      35
33.1720      29
33.1840      25
33.1960      25
33.2080      27
33.2200      24
33.2320      23
33.2440      32
33.2560      30
33.2680      28
33.2800      33
33.2920      32
33.3040      24
33.3160      27
33.3280      26
33.3400      28
33.3520      24
33.3640      27
33.3760      28
33.3880      31
33.4000      23
33.4120      25
33.4240      28
33.4360      22
33.4480      33
33.4600      23
33.4720      32
33.4840      37
33.4960      28
33.5080      33
33.5200      28
33.5320      27
33.5440      25
33.5560      30
33.5680      36
33.5800      25
33.5920      29
33.6040      28
33.6160      28
33.6280      26
33.6400      33
33.6520      24
33.6640      32
33.6760      29
33.6880      25
33.7000      24
33.7120      25
33.7240      28
33.7360      28
33.7480      24
33.7600      31
33.7720      22
33.7840      31
33.7960      24
33.8080      29
33.8200      27
33.8320      30
33.8440      28
33.8560      17
33.8680      22
33.8800      22
33.8920      34
33.9040      36
33.9160      43
33.9280      24
33.9400      35
33.9520      29
33.9640      32
33.9760      29
33.9880      26
34.0000      35
34.0120      33
34.0240      26
34.0360      26
34.0480      35
34.0600      31
34.0720      26
34.0840      27
34.0960      29
34.1080      35
34.1200      26
34.1320      31
34.1440      30
34.1560      22
34.1680      32
34.1800      24
34.1920      24
34.2040      28
34.2160      30
34.2280      40
34.2400      24
34.2520      18
34.2640      27
34.2760      29
34.2880      39
34.3000      34
34.3120      30
34.3240      25
34.3360      23
34.3480      29
34.3600      32
34.3720      34
34.3840      41
34.3960      29
34.4080      35
34.4200      43
34.4320      47
34.4440      36
34.4560      42
34.4680      44
34.4800      36
34.4920      41
34.5040      31
34.5160      50
34.5280      41
34.5400      41
34.5520      48
34.5640      54
34.5760      51
34.5880      78
34.6000     120
34.6120     210
34.6240     345
34.6360     569
34.6480     819
34.6600    1018
34.6720    1293
34.6840    1087
34.6960     778
34.7080     350
34.7200     183
34.7320      75
34.7440      63
34.7560      55
34.7680      51
34.7800      46
34.7920      36
34.8040      31
34.8160      40
34.8280      22
34.8400      37
34.8520      23
34.8640      26
34.8760      34
34.8880      26
34.9000      34
34.9120      33
34.9240      35
34.9360      25
34.9480      23
34.9600      21
34.9720      28
34.9840      20
34.9960      25
35.0080      23
35.0200      36
35.0320      31
35.0440      30
35.0560      22
35.0680      26
35.0800      31
35.0920      27
35.1040      29
35.1160      22
35.1280      29
35.1400      28
35.1520      29
35.1640      24
35.1760      23
35.1880      24
35.2000      27
35.2120      25
35.2240      22
35.2360      17
35.2480      25
35.2600      22
35.2720      21
35.2840      24
35.2960      27
35.3080      26
35.3200      29
35.3320      35
35.3440      20
35.3560      27
35.3680      24
35.3800      21
35.3920      30
35.4040      28
35.4160      23
35.4280      31
35.4400      23
35.4520      28
35.4640      26
35.4760      29
35.4880      27
35.5000      35
35.5120      26
35.5240      27
35.5360      35
35.5480      21
35.5600      17
35.5720      19
35.5840      27
35.5960      20
35.6080      25
35.6200      16
35.6320      30
35.6440      28
35.6560      34
35.6680      27
35.6800      17
35.6920      26
35.7040      25
35.7160      23
35.7280      21
35.7400      30
35.7520      27
35.7640      18
35.7760      35
35.7880      32
35.8000      30
35.8120      25
35.8240      23
35.8360      28
35.8480      25
35.8600      27
35.8720      28
35.8840      34
35.8960      24
35.9080      30
35.9200      37
35.9320      32
35.9440      30
35.9560      23
35.9680      29
35.9800      23
35.9920      29
36.0040      24
36.0160      20
36.0280      39
36.0400      35
36.0520      27
36.0640      25
36.0760      27
36.0880      23
36.1000      31
36.1120      24
36.1240      31
36.1360      35
36.1480      29
36.1600      22
36.1720      25
36.1840      28
36.1960      22
36.2080      36
36.2200      30
36.2320      19
36.2440      34
36.2560      25
36.2680      16
36.2800      29
36.2920      31
36.3040      31
36.3160      28
36.3280      21
36.3400      27
36.3520      27
36.3640      22
36.3760      26
36.3880      23
36.4000      23
36.4120      24
36.4240      31
36.4360      25
36.4480      26
36.4600      29
36.4720      25
36.4840      15
36.4960      29
36.5080      28
36.5200      27
36.5320      23
36.5440      29
36.5560      19
36.5680      29
36.5800      28
36.5920      30
36.6040      29
36.6160      21
36.6280      18
36.6400      26
36.6520      31
36.6640      25
36.6760      26
36.6880      19
36.7000      16
36.7120      17
36.7240      24
36.7360      27
36.7480      16
36.7600      19
36.7720      38
36.7840      24
36.7960      19
36.8080      19
36.8200      31
36.8320      25
36.8440      27
36.8560      28
36.8680      31
36.8800      23
36.8920      30
36.9040      27
36.9160      23
36.9280       9
36.9400      26
36.9520      27
36.9640      23
36.9760      31
36.9880      26
37.0000      21
37.0120      25
37.0240      33
37.0360      16
37.0480      26
37.0600      26
37.0720      37
37.0840      17
37.0960      20
37.1080      22
37.1200      25
37.1320      25
37.1440      23
37.1560      21
37.1680      21
37.1800      27
37.1920      28
37.2040      20
37.2160      33
37.2280      29
37.2400      23
37.2520      15
37.2640      23
37.2760      32
37.2880      20
37.3000      26
37.3120      29
37.3240      20
37.3360      22
37.3480      22
37.3600      21
37.3720      32
37.3840      22
37.3960      26
37.4080      27
37.4200      21
37.4320      31
37.4440      26
37.4560      29
37.4680      32
37.4800      24
37.4920      21
37.5040      18
37.5160      24
37.5280      21
37.5400      27
37.5520      29
37.5640      19
37.5760      30
37.5880      20
37.6000      25
37.6120      23
37.6240      15
37.6360      19
37.6480      19
37.6600      21
37.6720      30
37.6840      22
37.6960      22
37.7080      15
37.7200      17
37.7320      20
37.7440      25
37.7560      17
37.7680      20
37.7800      30
37.7920      21
37.8040      17
37.8160      28
37.8280      30
37.8400      26
37.8520      28
37.8640      32
37.8760      25
37.8880      31
37.9000      28
37.9120      24
37.9240      19
37.9360      22
37.9480      29
37.9600      17
37.9720      21
37.9840      24
37.9960      30
38.0080      16
38.0200      28
38.0320      30
38.0440      21
38.0560      28
38.0680      19
38.0800      22
38.0920      21
38.1040      24
38.1160      21
38.1280      32
38.1400      23
38.1520      14
38.1640      17
38.1760      23
38.1880      25
38.2000      28
38.2120      17
38.2240      23
38.2360      32
38.2480      29
38.2600      23
38.2720      32
38.2840      29
38.2960      26
38.3080      30
38.3200      25
38.3320      24
38.3440      26
38.3560      33
38.3680      28
38.3800      24
38.3920      29
38.4040      33
38.4160      30
38.4280      25
38.4400      20
38.4520      23
38.4640      28
38.4760      26
38.4880      18
38.5000      28
38.5120      32
38.5240      37
38.5360      33
38.5480      26
38.5600      22
38.5720      29
38.5840      35
38.5960      36
38.6080      33
38.6200      30
38.6320      29
38.6440      35
38.6560      32
38.6680      29
38.6800      42
38.6920      45
38.7040      45
38.7160      37
38.7280      44
38.7400      56
38.7520      46
38.7640      67
38.7760      57
38.7880      67
38.8000      98
38.8120     120
38.8240     170
38.8360     268
38.8480     497
38.8600     783
38.8720    1395
38.8840    2360
38.8960    3497
38.9080    4612
38.9200    5242
38.9320    4645
38.9440    3041
38.9560    1579
38.9680     750
38.9800     362
38.9920     227
39.0040     149
39.0160     122
39.0280      94
39.0400      87
39.0520      77
39.0640      50
39.0760      63
39.0880      57
39.1000      39
39.1120      49
39.1240      46
39.1360      41
39.1480      43
39.1600      37
39.1720      30
39.1840      41
39.1960      40
39.2080      28
39.2200      34
39.2320      30
39.2440      39
39.2560      32
39.2680      30
39.2800      27
39.2920      31
39.3040      36
39.3160      27
39.3280      23
39.3400      22
39.3520      25
39.3640      25
39.3760      22
39.3880      21
39.4000      30
39.4120      30
39.4240      18
39.4360      25
39.4480      25
39.4600      29
39.4720      23
39.4840      21
39.4960      16
39.5080      23
39.5200      29
39.5320      25
39.5440      27
39.5560      27
39.5680      17
39.5800      29
39.5920      22
39.6040      13
39.6160      24
39.6280      23
39.6400      30
39.6520      26
39.6640      19
39.6760      21
39.6880      13
39.7000      18
39.7120      33
39.7240      21
39.7360      18
39.7480      24
39.7600      27
39.7720      20
39.7840      18
39.7960      29
39.8080      17
39.8200      21
39.8320      24
39.8440      23
39.8560      15
39.8680      26
39.8800      22
39.8920      28
39.9040      20
39.9160      22
39.9280      27
39.9400      17
39.9520      29
39.9640      30
39.9760      23
39.9880      16
40.0000      26
40.0120      35
40.0240      21
40.0360      28
40.0480      18
40.0600      15
40.0720      20
40.0840      23
40.0960      19
40.1080      21
40.1200      21
40.1320      24
40.1440      19
40.1560      17
40.1680      27
40.1800      25
40.1920      18
40.2040      21
40.2160      19
40.2280      19
40.2400      24
40.2520      21
40.2640      25
40.2760      22
40.2880      18
40.3000      17
40.3120      18
40.3240      24
40.3360      20
40.3480      20
40.3600      17
40.3720      16
40.3840      24
40.3960      21
40.4080      19
40.4200      16
40.4320      17
40.4440      21
40.4560      22
40.4680      20
40.4800      23
40.4920      20
40.5040      21
40.5160      20
40.5280      23
40.5400      16
40.5520      24
40.5640      20
40.5760      23
40.5880      24
40.6000      23
40.6120      17
40.6240      23
40.6360      20
40.6480      18
40.6600      20
40.6720      17
40.6840      25
40.6960      26
40.7080      13
40.7200      18
40.7320      22
40.7440      15
40.7560      23
40.7680      18
40.7800      23
40.7920      23
40.8040      19
40.8160      21
40.8280      21
40.8400      20
40.8520      19
40.8640      24
40.8760      12
40.8880      19
40.9000      26
40.9120      27
40.9240      29
40.9360      21
40.9480      19
40.9600      17
40.9720      16
40.9840      17
40.9960      23
41.0080      25
41.0200      35
41.0320      40
41.0440      49
41.0560      47
41.0680      53
41.0800      36
41.0920      30
41.1040      25
41.1160      23
41.1280      20
41.1400      24
41.1520      22
41.1640      22
41.1760      36
41.1880      25
41.2000      23
41.2120      26
41.2240      21
41.2360      22
41.2480      19
41.2600      25
41.2720      23
41.2840      31
41.2960      30
41.3080      15
41.3200      31
41.3320      17
41.3440      18
41.3560      20
41.3680      15
41.3800      14
41.3920      16
41.4040      24
41.4160      16
41.4280      20
41.4400      24
41.4520      18
41.4640      17
41.4760      22
41.4880      12
41.5000      21
41.5120      17
41.5240      17
41.5360      15
41.5480      19
41.5600      12
41.5720      31
41.5840      19
41.5960      19
41.6080      19
41.6200      20
41.6320      22
41.6440      19
41.6560      12
41.6680      24
41.6800      24
41.6920      19
41.7040      22
41.7160      20
41.7280      22
41.7400      15
41.7520      18
41.7640      14
41.7760      24
41.7880      16
41.8000      19
41.8120      20
41.8240      19
41.8360      22
41.8480      23
41.8600      10
41.8720      18
41.8840      25
41.8960      17
41.9080      19
41.9200      24
41.9320      28
41.9440      20
41.9560      16
41.9680      16
41.9800      18
41.9920      16
42.0040      10
42.0160      16
42.0280      26
42.0400      21
42.0520      16
42.0640      17
42.0760      15
42.0880      24
42.1000      29
42.1120      19
42.1240      19
42.1360      24
42.1480      14
42.1600      16
42.1720      20
42.1840      18
42.1960      21
42.2080      18
42.2200      11
42.2320      15
42.2440      19
42.2560      23
42.2680      23
42.2800      19
42.2920      22
42.3040      19
42.3160      10
42.3280      23
42.3400      16
42.3520      21
42.3640      30
42.3760      24
42.3880      21
42.4000      20
42.4120      22
42.4240      18
42.4360      19
42.4480      22
42.4600      21
42.4720      23
42.4840      22
42.4960      14
42.5080      23
42.5200      17
42.5320      20
42.5440      20
42.5560      18
42.5680      19
42.5800      23
42.5920      18
42.6040      25
42.6160      23
42.6280      23
42.6400      18
42.6520      21
42.6640      28
42.6760      16
42.6880      41
42.7000      36
42.7120      41
42.7240      54
42.7360      74
42.7480     139
42.7600     210
42.7720     328
42.7840     510
42.7960     782
42.8080    1006
42.8200    1074
42.8320     856
42.8440     600
42.8560     285
42.8680     117
42.8800      77
42.8920      65
42.9040      36
42.9160      43
42.9280      41
42.9400      29
42.9520      27
42.9640      24
42.9760      33
42.9880      32
43.0000      23
43.0120      24
43.0240      26
43.0360      24
43.0480      23
43.0600      22
43.0720      22
43.0840      30
43.0960      32
43.1080      26
43.1200      28
43.1320      23
43.1440      14
43.1560      21
43.1680      21
43.1800      24
43.1920      21
43.2040      19
43.2160      14
43.2280      22
43.2400      17
43.2520      19
43.2640      14
43.2760      11
43.2880      16
43.3000      22
43.3120      25
43.3240      21
43.3360      15
43.3480      22
43.3600      24
43.3720      20
43.3840      17
43.3960      22
43.4080      16
43.4200      23
43.4320      17
43.4440      15
43.4560      15
43.4680      21
43.4800      17
43.4920      27
43.5040      21
43.5160      27
43.5280      16
43.5400      16
43.5520      16
43.5640      23
43.5760      20
43.5880      13
43.6000      20
43.6120      15
43.6240      20
43.6360      16
43.6480      20
43.6600      21
43.6720      17
43.6840      14
43.6960      17
43.7080      19
43.7200      11
43.7320      27
43.7440      25
43.7560      19
43.7680      20
43.7800      16
43.7920      20
43.8040      16
43.8160      20
43.8280      13
43.8400      20
43.8520      12
43.8640      16
43.8760      18
43.8880      15
43.9000      22
43.9120      16
43.9240      33
43.9360      27
43.9480      15
43.9600      19
43.9720      12
43.9840      16
43.9960      24
44.0080      20
44.0200      14
44.0320      23
44.0440      17
44.0560      21
44.0680      15
44.0800      20
44.0920      23
44.1040      23
44.1160      31
44.1280      39
44.1400      32
44.1520      30
44.1640      27
44.1760      12
44.1880      14
44.2000      22
44.2120      14
44.2240      21
44.2360      20
44.2480      13
44.2600      15
44.2720      18
44.2840      23
44.2960      16
44.3080      21
44.3200      21
44.3320      27
44.3440      18
44.3560      19
44.3680      15
44.3800      16
44.3920      10
44.4040      15
44.4160      13
44.4280      20
44.4400      18
44.4520      29
44.4640      11
44.4760      22
44.4880      16
44.5000      19
44.5120      23
44.5240      24
44.5360      34
44.5480      36
44.5600      31
44.5720      65
44.5840      84
44.5960     127
44.6080     199
44.6200     265
44.6320     322
44.6440     316
44.6560     255
44.6680     159
44.6800      94
44.6920      55
44.7040      35
44.7160      22
44.7280      30
44.7400      34
44.7520      22
44.7640      15
44.7760      25
44.7880      25
44.8000      23
44.8120      22
44.8240      18
44.8360      17
44.8480      23
44.8600      20
44.8720      23
44.8840      22
44.8960      19
44.9080      21
44.9200      17
44.9320      19
44.9440      23
44.9560      18
44.9680      11
44.9800      18
44.9920      22
45.0040      18
45.0160      18
45.0280      20
45.0400      13
45.0520      21
45.0640      19
45.0760      13
45.0880      23
45.1000      17
45.1120      16
45.1240      12
45.1360      13
45.1480      18
45.1600      23
45.1720      17
45.1840      22
45.1960      24
45.2080      19
45.2200      13
45.2320      11
45.2440      17
45.2560      16
45.2680      13
45.2800      16
45.2920      21
45.3040      14
45.3160      17
45.3280      24
45.3400      24
45.3520      15
45.3640      21
45.3760      21
45.3880      20
45.4000      16
45.4120      23
45.4240      18
45.4360      14
45.4480      14
45.4600      11
45.4720      17
45.4840      25
45.4960      28
45.5080      15
45.5200      22
45.5320      22
45.5440      14
45.5560      14
45.5680      14
45.5800      15
45.5920      14
45.6040      11
45.6160      16
45.6280      19
45.6400      18
45.6520      14
45.6640      22
45.6760      17
45.6880      15
45.7000      16
45.7120      21
45.7240      21
45.7360      15
45.7480      16
45.7600      17
45.7720      20
45.7840      15
45.7960       9
45.8080      14
45.8200      20
45.8320      23
45.8440      11
45.8560      17
45.8680      18
45.8800      18
45.8920       9
45.9040      17
45.9160      17
45.9280      16
45.9400      19
45.9520       9
45.9640      23
45.9760      21
45.9880      20
46.0000      15
46.0120      22
46.0240      18
46.0360      19
46.0480      15
46.0600      15
46.0720      17
46.0840      14
46.0960      17
46.1080      17
46.1200      15
46.1320      15
46.1440      19
46.1560      14
46.1680      16
46.1800      20
46.1920      14
46.2040      14
46.2160      21
46.2280      15
46.2400       9
46.2520      17
46.2640      21
46.2760      16
46.2880      15
46.3000      13
46.3120      21
46.3240      24
46.3360      21
46.3480      16
46.3600      12
46.3720      11
46.3840      12
46.3960      16
46.4080      11
46.4200      15
46.4320       9
46.4440      14
46.4560      19
46.4680      23
46.4800      13
46.4920      10
46.5040      12
46.5160      22
46.5280      15
46.5400      21
46.5520      20
46.5640      14
46.5760      11
46.5880      17
46.6000      12
46.6120      15
46.6240      23
46.6360      18
46.6480      17
46.6600      17
46.6720      14
46.6840      22
46.6960      15
46.7080      20
46.7200      16
46.7320      17
46.7440      19
46.7560      17
46.7680      15
46.7800      14
46.7920      14
46.8040      20
46.8160      12
46.8280      13
46.8400      19
46.8520      17
46.8640      14
46.8760      17
46.8880      13
46.9000      18
46.9120      14
46.9240      18
46.9360      26
46.9480      15
46.9600      17
46.9720      14
46.9840      25
46.9960      18
47.0080      22
47.0200      18
47.0320      16
47.0440      15
47.0560      19
47.0680      15
47.0800      12
47.0920      16
47.1040      16
47.1160      19
47.1280      14
47.1400      16
47.1520      18
47.1640      14
47.1760      19
47.1880      17
47.2000      13
47.2120      10
47.2240      13
47.2360      15
47.2480      19
47.2600      19
47.2720      14
47.2840      15
47.2960      10
47.3080      11
47.3200      18
47.3320      14
47.3440      18
47.3560      15
47.3680      18
47.3800      15
47.3920      11
47.4040      12
47.4160       9
47.4280      20
47.4400      16
47.4520      14
47.4640      18
47.4760      18
47.4880      17
47.5000      12
47.5120      20
47.5240      24
47.5360      18
47.5480      11
47.5600      13
47.5720      22
47.5840      18
47.5960      17
47.6080      21
47.6200      18
47.6320      20
47.6440      14
47.6560      21
47.6680      19
47.6800      19
47.6920      18
47.7040      24
47.7160      17
47.7280      16
47.7400      14
47.7520      10
47.7640      18
47.7760      21
47.7880      17
47.8000      23
47.8120      14
47.8240      10
47.8360      15
47.8480      14
47.8600      15
47.8720      17
47.8840      17
47.8960      20
47.9080      15
47.9200      24
47.9320      17
47.9440      23
47.9560      14
47.9680      19
47.9800      25
47.9920      26
48.0040      21
48.0160      22
48.0280      19
48.0400      29
48.0520      29
48.0640      35
48.0760      35
48.0880      29
48.1000      52
48.1120      76
48.1240      99
48.1360     167
48.1480     289
48.1600     510
48.1720     799
48.1840    1125
48.1960    1243
48.2080    1261
48.2200     901
48.2320     533
48.2440     235
48.2560     127
48.2680      78
48.2800      44
48.2920      50
48.3040      43
48.3160      32
48.3280      28
48.3400      37
48.3520      25
48.3640      26
48.3760      17
48.3880      33
48.4000      27
48.4120      26
48.4240      16
48.4360      19
48.4480      19
48.4600      19
48.4720      16
48.4840      15
48.4960      18
48.5080      16
48.5200      14
48.5320      19
48.5440      22
48.5560      17
48.5680      20
48.5800      22
48.5920      18
48.6040      21
48.6160      16
48.6280      14
48.6400      12
48.6520      15
48.6640      17
48.6760      17
48.6880      13
48.7000      10
48.7120      22
48.7240      12
48.7360      15
48.7480      16
48.7600       7
48.7720      14
48.7840      16
48.7960      15
48.8080      12
48.8200      15
48.8320      18
48.8440      19
48.8560      12
48.8680      16
48.8800      17
48.8920      20
48.9040      21
48.9160      18
48.9280      12
48.9400      13
48.9520      21
48.9640      13
48.9760      16
48.9880      18
49.0000      15
49.0120      16
49.0240      12
49.0360      20
49.0480      17
49.0600      14
49.0720      18
49.0840      21
49.0960      12
49.1080      16
49.1200      15
49.1320      13
49.1440      14
49.1560      19
49.1680      16
49.1800      12
49.1920      18
49.2040      17
49.2160      13
49.2280      16
49.2400      14
49.2520      13
49.2640      12
49.2760      15
49.2880      20
49.3000      13
49.3120      10
49.3240      13
49.3360      24
49.3480      10
49.3600      17
49.3720      15
49.3840      14
49.3960      14
49.4080      14
49.4200      14
49.4320      13
49.4440      16
49.4560      10
49.4680      17
49.4800      16
49.4920      10
49.5040      23
49.5160      22
49.5280      11
49.5400      12
49.5520      18
49.5640      16
49.5760      12
49.5880      13
49.6000      14
49.6120      14
49.6240      16
49.6360      12
49.6480      19
49.6600      16
49.6720      16
49.6840      15
49.6960      11
49.7080      16
49.7200      25
49.7320      20
49.7440      22
49.7560      13
49.7680      24
49.7800      21
49.7920      29
49.8040      30
49.8160      47
49.8280      73
49.8400      92
49.8520     174
49.8640     214
49.8760     298
49.8880     283
49.9000     279
49.9120     192
49.9240     105
49.9360      57
49.9480      42
49.9600      19
49.9720      16
49.9840      16
49.9960      17
50.0080      24
50.0200      20
50.0320      17
50.0440      14
50.0560      24
50.0680      15
50.0800      15
50.0920      18
50.1040      17
50.1160      14
50.1280      12
50.1400      22
50.1520      20
50.1640      17
50.1760      16
50.1880      17
50.2000      23
50.2120      13
50.2240      14
50.2360      12
50.2480      13
50.2600      17
50.2720      16
50.2840      17
50.2960      13
50.3080      15
50.3200      19
50.3320      18
50.3440       8
50.3560       9
50.3680      12
50.3800      11
50.3920      11
50.4040      13
50.4160      14
50.4280      17
50.4400       7
50.4520      19
50.4640      21
50.4760      17
50.4880      13
50.5000      19
50.5120      13
50.5240      18
50.5360      10
50.5480      10
50.5600      16
50.5720      14
50.5840      11
50.5960      12
50.6080      12
50.6200      11
50.6320      13
50.6440      16
50.6560      14
50.6680       8
50.6800      12
50.6920      14
50.7040      10
50.7160      11
50.7280      12
50.7400      11
50.7520      15
50.7640      19
50.7760      29
50.7880      23
50.8000      42
50.8120      43
50.8240      41
50.8360      31
50.8480      36
50.8600      28
50.8720      21
50.8840      16
50.8960      14
50.9080      11
50.9200      15
50.9320      11
50.9440       9
50.9560      13
50.9680      13
50.9800      15
50.9920      19
51.0040      18
51.0160      12
51.0280      16
51.0400      16
51.0520      13
51.0640      13
51.0760      15
51.0880      14
51.1000      21
51.1120      14
51.1240      17
51.1360      13
51.1480      12
51.1600      15
51.1720       9
51.1840      14
51.1960       9
51.2080      11
51.2200      11
51.2320      15
51.2440      16
51.2560      13
51.2680      10
51.2800      20
51.2920      14
51.3040      13
51.3160      11
51.3280      24
51.3400      12
51.3520      12
51.3640      13
51.3760      10
51.3880      16
51.4000      15
51.4120      11
51.4240      14
51.4360      23
51.4480      12
51.4600      13
51.4720       9
51.4840      13
51.4960      10
51.5080      12
51.5200      18
51.5320      11
51.5440      13
51.5560      14
51.5680      14
51.5800      10
51.5920      14
51.6040      21
51.6160      19
51.6280      19
51.6400      12
51.6520      12
51.6640      21
51.6760      19
51.6880      17
51.7000      13
51.7120      14
51.7240      13
51.7360      14
51.7480      12
51.7600      13
51.7720      12
51.7840      11
51.7960      17
51.8080      21
51.8200      16
51.8320      14
51.8440      18
51.8560      20
51.8680      13
51.8800      16
51.8920      11
51.9040      18
51.9160      22
51.9280      11
51.9400      13
51.9520      16
51.9640      15
51.9760      10
51.9880      15
52.0000      22
52.0120       8
52.0240      11
52.0360      17
52.0480      12
52.0600      13
52.0720      13
52.0840      13
52.0960      19
52.1080       9
52.1200      11
52.1320      24
52.1440      10
52.1560      10
52.1680      15
52.1800      13
52.1920       9
52.2040      13
52.2160      15
52.2280      13
52.2400      13
52.2520      12
52.2640      11
52.2760      13
52.2880      14
52.3000       6
52.3120      18
52.3240      10
52.3360      13
52.3480      15
52.3600      19
52.3720      15
52.3840       8
52.3960      12
52.4080       5
52.4200      11
52.4320      13
52.4440      14
52.4560       5
52.4680      12
52.4800      19
52.4920      11
52.5040      14
52.5160      13
52.5280      10
52.5400      14
52.5520      11
52.5640      20
52.5760      14
52.5880      15
52.6000      19
52.6120      13
52.6240       9
52.6360      11
52.6480      13
52.6600       9
52.6720      14
52.6840      11
52.6960      15
52.7080      14
52.7200      13
52.7320      11
52.7440      16
52.7560      18
52.7680      12
52.7800      13
52.7920      15
52.8040      16
52.8160      12
52.8280      11
52.8400       8
52.8520      12
52.8640      16
52.8760      13
52.8880      12
52.9000      12
52.9120      17
52.9240      14
52.9360      16
52.9480      12
52.9600      12
52.9720      11
52.9840      12
52.9960      14
53.0080      14
53.0200      18
53.0320      11
53.0440       8
53.0560      12
53.0680       8
53.0800      16
53.0920      15
53.1040      11
53.1160      21
53.1280       8
53.1400      17
53.1520      13
53.1640      13
53.1760      13
53.1880      10
53.2000      15
53.2120      20
53.2240      12
53.2360      12
53.2480      11
53.2600      16
53.2720      17
53.2840       9
53.2960      13
53.3080      20
53.3200      13
53.3320       7
53.3440      15
53.3560      15
53.3680      17
53.3800      13
53.3920      13
53.4040      11
53.4160      10
53.4280      15
53.4400      17
53.4520       8
53.4640      20
53.4760      16
53.4880       5
53.5000      16
53.5120      18
53.5240      16
53.5360      11
53.5480      13
53.5600      14
53.5720      12
53.5840      13
53.5960      16
53.6080       9
53.6200      10
53.6320      14
53.6440      14
53.6560      15
53.6680       8
53.6800      14
53.6920      13
53.7040      13
53.7160      10
53.7280      17
53.7400      16
53.7520      13
53.7640      23
53.7760      10
53.7880      10
53.8000      12
53.8120      14
53.8240      13
53.8360      19
53.8480      10
53.8600      13
53.8720       8
53.8840      14
53.8960      21
53.9080      11
53.9200      14
53.9320      13
53.9440      15
53.9560      20
53.9680      16
53.9800       6
53.9920      13
54.0040      16
54.0160      10
54.0280      11
54.0400      14
54.0520      16
54.0640      13
54.0760      20
54.0880      19
54.1000      17
54.1120      15
54.1240      17
54.1360      20
54.1480      13
54.1600      21
54.1720      17
54.1840      14
54.1960      15
54.2080      21
54.2200      17
54.2320       9
54.2440      15
54.2560      13
54.2680      15
54.2800      19
54.2920      16
54.3040      11
54.3160      16
54.3280      14
54.3400      14
54.3520      12
54.3640      16
54.3760      14
54.3880      13
54.4000      17
54.4120      13
54.4240      22
54.4360      20
54.4480      17
54.4600      17
54.4720      16
54.4840      19
54.4960      22
54.5080      15
54.5200      22
54.5320      27
54.5440      28
54.5560      29
54.5680      41
54.5800      48
54.5920      53
54.6040      97
54.6160     166
54.6280     228
54.6400     405
54.6520     634
54.6640    1006
54.6760    1344
54.6880    1381
54.7000    1284
54.7120     868
54.7240     499
54.7360     221
54.7480     126
54.7600      83
54.7720      56
54.7840      41
54.7960      41
54.8080      37
54.8200      27
54.8320      29
54.8440      31
54.8560      21
54.8680      24
54.8800      22
54.8920      20
54.9040      19
54.9160      21
54.9280      17
54.9400      23
54.9520      15
54.9640      25
54.9760      22
54.9880      20
55.0000      18
55.0120      21
55.0240      14
55.0360      16
55.0480      12
55.0600      15
55.0720      17
55.0840      25
55.0960      12
55.1080      12
55.1200       8
55.1320      17
55.1440      10
55.1560       8
55.1680      14
55.1800      14
55.1920      14
55.2040      13
55.2160      11
55.2280      18
55.2400      20
55.2520      19
55.2640      15
55.2760      15
55.2880      15
55.3000      10
55.3120      23
55.3240      20
55.3360      11
55.3480      14
55.3600      16
55.3720      19
55.3840      17
55.3960      19
55.4080      17
55.4200      15
55.4320      11
55.4440      12
55.4560      14
55.4680      24
55.4800      17
55.4920      15
55.5040       7
55.5160      10
55.5280      18
55.5400      12
55.5520      18
55.5640      13
55.5760      10
55.5880      16
55.6000      10
55.6120      12
55.6240      11
55.6360       9
55.6480      12
55.6600      10
55.6720      10
55.6840      16
55.6960      12
55.7080      11
55.7200      15
55.7320      10
55.7440       4
55.7560       8
55.7680      21
55.7800       9
55.7920      11
55.8040      15
55.8160      19
55.8280      12
55.8400      11
55.8520      18
55.8640      12
55.8760       8
55.8880       8
55.9000      10
55.9120      15
55.9240      16
55.9360      14
55.9480      10
55.9600      15
55.9720      19
55.9840      16
55.9960      17
56.0080       8
56.0200       8
56.0320      14
56.0440      16
56.0560      13
56.0680      11
56.0800      17
56.0920      17
56.1040      12
56.1160      14
56.1280      11
56.1400       9
56.1520       9
56.1640      11
56.1760      12
56.1880      18
56.2000      16
56.2120      14
56.2240      26
56.2360      34
56.2480      29
56.2600      30
56.2720      28
56.2840      16
56.2960      13
56.3080      16
56.3200      14
56.3320       8
56.3440      13
56.3560       8
56.3680       7
56.3800       7
56.3920       7
56.4040       7
56.4160      12
56.4280      14
56.4400      18
56.4520      14
56.4640      14
56.4760       6
56.4880      13
56.5000      16
56.5120       9
56.5240       6
56.5360      13
56.5480      11
56.5600      19
56.5720      17
56.5840      16
56.5960      18
56.6080      15
56.6200      13
56.6320      17
56.6440      12
56.6560      11
56.6680       8
56.6800      19
56.6920      16
56.7040       6
56.7160      10
56.7280      12
56.7400      11
56.7520      12
56.7640      17
56.7760      11
56.7880      14
56.8000      17
56.8120      14
56.8240      15
56.8360      12
56.8480       7
56.8600      18
56.8720      16
56.8840      15
56.8960       7
56.9080       8
56.9200      12
56.9320      11
56.9440      14
56.9560      14
56.9680      14
56.9800      18
56.9920      15
57.0040      14
57.0160      18
57.0280      12
57.0400      18
57.0520       9
57.0640      11
57.0760      13
57.0880       7
57.1000       9
57.1120      11
57.1240      17
57.1360      13
57.1480       9
57.1600      12
57.1720      16
57.1840       5
57.1960      11
57.2080      11
57.2200      11
57.2320      10
57.2440      14
57.2560      11
57.2680      16
57.2800       9
57.2920      11
57.3040      10
57.3160      15
57.3280      15
57.3400      16
57.3520      18
57.3640      16
57.3760      18
57.3880      15
57.4000      12
57.4120      11
57.4240      11
57.4360      13
57.4480      14
57.4600      16
57.4720      13
57.4840       9
57.4960      17
57.5080      11
57.5200      13
57.5320      18
57.5440      11
57.5560      10
57.5680      16
57.5800      16
57.5920      16
57.6040      12
57.6160      11
57.6280      14
57.6400       9
57.6520      12
57.6640      16
57.6760      11
57.6880      14
57.7000      16
57.7120       9
57.7240      13
57.7360      15
57.7480      11
57.7600      21
57.7720      14
57.7840      16
57.7960      21
57.8080      14
57.8200      15
57.8320      15
57.8440      10
57.8560      11
57.8680      13
57.8800      10
57.8920      17
57.9040      16
57.9160      11
57.9280      19
57.9400      15
57.9520      10
57.9640      13
57.9760      14
57.9880       6
58.0000      17
58.0120       7
58.0240      14
58.0360      12
58.0480      12
58.0600      14
58.0720      13
58.0840      11
58.0960      10
58.1080      11
58.1200      13
58.1320      20
58.1440      17
58.1560      10
58.1680      13
58.1800      10
58.1920      14
58.2040       7
58.2160       8
58.2280      16
58.2400      19
58.2520      15
58.2640      11
58.2760      13
58.2880      11
58.3000       5
58.3120       9
58.3240      11
58.3360      19
58.3480      10
58.3600      10
58.3720      14
58.3840       9
58.3960      12
58.4080      15
58.4200      20
58.4320      16
58.4440      10
58.4560      13
58.4680      11
58.4800      12
58.4920      11
58.5040      11
58.5160      10
58.5280      12
58.5400      12
58.5520       9
58.5640      16
58.5760      16
58.5880       9
58.6000      13
58.6120      16
58.6240      13
58.6360       7
58.6480      10
58.6600       9
58.6720      12
58.6840      14
58.6960      16
58.7080      11
58.7200       9
58.7320      15
58.7440      14
58.7560      11
58.7680      12
58.7800      14
58.7920      14
58.8040      11
58.8160      16
58.8280      10
58.8400      13
58.8520      13
58.8640      13
58.8760      12
58.8880      18
58.9000       6
58.9120      16
58.9240      14
58.9360      21
58.9480      12
58.9600      11
58.9720       8
58.9840      17
58.9960      16
59.0080       7
59.0200      16
59.0320      14
59.0440      20
59.0560      15
59.0680      19
59.0800      10
59.0920      15
59.1040       9
59.1160      16
59.1280      20
59.1400      13
59.1520      13
59.1640       8
59.1760      13
59.1880      16
59.2000      14
59.2120      17
59.2240      17
59.2360      14
59.2480      12
59.2600      13
59.2720       9
59.2840      13
59.2960       8
59.3080      15
59.3200      10
59.3320      13
59.3440      13
59.3560      14
59.3680       8
59.3800       8
59.3920      16
59.4040      15
59.4160      13
59.4280      14
59.4400      14
59.4520      13
59.4640      15
59.4760      13
59.4880      16
59.5000      11
59.5120      10
59.5240      16
59.5360      12
59.5480       9
59.5600      17
59.5720      13
59.5840      16
59.5960      14
59.6080      12
59.6200      13
59.6320      14
59.6440      10
59.6560      11
59.6680       9
59.6800      18
59.6920       6
59.7040      12
59.7160      11
59.7280      18
59.7400      18
59.7520      14
59.7640      11
59.7760      13
59.7880      12
59.8000      16
59.8120      14
59.8240      14
59.8360      16
59.8480       9
59.8600      11
59.8720      10
59.8840       9
59.8960       8
59.9080       9
59.9200      13
59.9320      12
59.9440      13
59.9560       7
59.9680       7
59.9800      13
59.9920      10
60.0040       5
60.0160       6
60.0280       9
60.0400      15
60.0520      12
60.0640       7
60.0760       9
60.0880      11
60.1000      10
60.1120      15
60.1240      15
60.1360       9
60.1480      10
60.1600       9
60.1720      15
60.1840      18
60.1960      13
60.2080      13
60.2200      12
60.2320      13
60.2440      14
60.2560      17
60.2680      11
60.2800      12
60.2920      17
60.3040      10
60.3160       8
60.3280      14
60.3400      11
60.3520      10
60.3640      16
60.3760      16
60.3880      17
60.4000      12
60.4120      18
60.4240      12
60.4360      13
60.4480      17
60.4600      12
60.4720      13
60.4840      14
60.4960      17
60.5080      11
60.5200       9
60.5320      15
60.5440      12
60.5560      12
60.5680      14
60.5800       8
60.5920      15
60.6040      15
60.6160      22
60.6280      25
60.6400      37
60.6520      40
60.6640      71
60.6760      96
60.6880      97
60.7000     122
60.7120     110
60.7240     103
60.7360      75
60.7480      40
60.7600      31
60.7720      22
60.7840      12
60.7960      13
60.8080      15
60.8200      15
60.8320      12
60.8440       6
60.8560      14
60.8680      11
60.8800      12
60.8920      15
60.9040      15
60.9160      14
60.9280       9
60.9400       5
60.9520      12
60.9640      16
60.9760      13
60.9880       6
61.0000      11
61.0120      14
61.0240      11
61.0360       7
61.0480      10
61.0600      15
61.0720       7
61.0840      12
61.0960       7
61.1080      10
61.1200      11
61.1320       6
61.1440       8
61.1560       8
61.1680      11
61.1800      13
61.1920       6
61.2040      17
61.2160      15
61.2280      16
61.2400      11
61.2520      12
61.2640      15
61.2760      11
61.2880       9
61.3000      10
61.3120      13
61.3240      17
61.3360      11
61.3480       9
61.3600       8
61.3720      10
61.3840      12
61.3960      15
61.4080      15
61.4200       9
61.4320       8
61.4440       8
61.4560      13
61.4680      13
61.4800      17
61.4920      12
61.5040      13
61.5160      13
61.5280      14
61.5400       7
61.5520       8
61.5640      23
61.5760       8
61.5880      10
61.6000      15
61.6120      11
61.6240       9
61.6360      11
61.6480       9
61.6600       4
61.6720      15
61.6840      13
61.6960      14
61.7080      19
61.7200      15
61.7320      13
61.7440       7
61.7560      13
61.7680      14
61.7800      13
61.7920      19
61.8040      12
61.8160      16
61.8280      24
61.8400      21
61.8520      15
61.8640      35
61.8760      29
61.8880      21
61.9000      23
61.9120      30
61.9240      20
61.9360      20
61.9480      18
61.9600      19
61.9720      20
61.9840      14
61.9960      10
62.0080      13
62.0200      22
62.0320      35
62.0440      35
62.0560      42
62.0680      40
62.0800      88
62.0920     141
62.1040     225
62.1160     329
62.1280     529
62.1400     722
62.1520     945
62.1640     987
62.1760     880
62.1880     675
62.2000     390
62.2120     200
62.2240     103
62.2360      57
62.2480      41
62.2600      41
62.2720      34
62.2840      28
62.2960      24
62.3080      25
62.3200      29
62.3320      31
62.3440      25
62.3560      13
62.3680      20
62.3800      16
62.3920      13
62.4040       6
62.4160      21
62.4280      15
62.4400      13
62.4520      12
62.4640      10
62.4760      16
62.4880      12
62.5000      10
62.5120       9
62.5240      15
62.5360      10
62.5480      15
62.5600      19
62.5720       8
62.5840      12
62.5960      19
62.6080      10
62.6200       8
62.6320      11
62.6440      15
62.6560      10
62.6680      18
62.6800      12
62.6920       8
62.7040       6
62.7160      14
62.7280       7
62.7400      10
62.7520      13
62.7640      13
62.7760      12
62.7880       9
62.8000      11
62.8120      10
62.8240       8
62.8360       6
62.8480      14
62.8600      12
62.8720      14
62.8840      13
62.8960      18
62.9080      14
62.9200       9
62.9320      10
62.9440      22
62.9560       8
62.9680       8
62.9800      15
62.9920       5
63.0040       8
63.0160      17
63.0280      10
63.0400      11
63.0520      13
63.0640       8
63.0760      15
63.0880      15
63.1000      12
63.1120      16
63.1240      13
63.1360      10
63.1480      15
63.1600      10
63.1720      14
63.1840       7
63.1960       9
63.2080      11
63.2200       6
63.2320      10
63.2440      12
63.2560      11
63.2680      10
63.2800      10
63.2920       8
63.3040      19
63.3160       9
63.3280       6
63.3400      10
63.3520      10
63.3640      11
63.3760      14
63.3880      15
63.4000       9
63.4120       6
63.4240      16
63.4360       7
63.4480       8
63.4600      15
63.4720       7
63.4840      10
63.4960      13
63.5080       8
63.5200       5
63.5320      12
63.5440      23
63.5560      14
63.5680      10
63.5800      11
63.5920      21
63.6040      20
63.6160      12
63.6280      17
63.6400      19
63.6520      12
63.6640       8
63.6760       7
63.6880       5
63.7000      14
63.7120       9
63.7240      17
63.7360      16
63.7480       8
63.7600      12
63.7720      14
63.7840      10
63.7960       8
63.8080      16
63.8200      12
63.8320      11
63.8440      11
63.8560       9
63.8680      10
63.8800       6
63.8920       6
63.9040      12
63.9160      18
63.9280      13
63.9400       9
63.9520      11
63.9640      13
63.9760      11
63.9880      10
64.0000      12
64.0120      14
64.0240      10
64.0360      14
64.0480       8
64.0600       9
64.0720      14
64.0840       8
64.0960      13
64.1080      10
64.1200      16
64.1320       9
64.1440      13
64.1560      11
64.1680      14
64.1800      11
64.1920      15
64.2040      10
64.2160       9
64.2280      22
64.2400      12
64.2520      17
64.2640      12
64.2760       5
64.2880      17
64.3000       9
64.3120      12
64.3240       7
64.3360       7
64.3480      14
64.3600      16
64.3720      11
64.3840       3
64.3960       6
64.4080      15
64.4200       9
64.4320      12
64.4440      15
64.4560      14
64.4680      19
64.4800      13
64.4920      13
64.5040      17
64.5160      10
64.5280       9
64.5400      12
64.5520      15
64.5640      15
64.5760      17
64.5880      17
64.6000      12
64.6120       8
64.6240       7
64.6360      12
64.6480      14
64.6600      17
64.6720      14
64.6840      14
64.6960      15
64.7080      15
64.7200      13
64.7320      14
64.7440      25
64.7560      14
64.7680      14
64.7800      18
64.7920      17
64.8040      17
64.8160      23
64.8280      21
64.8400      18
64.8520      23
64.8640      32
64.8760      35
64.8880      34
64.9000      50
64.9120      89
64.9240     117
64.9360     186
64.9480     324
64.9600     539
64.9720     830
64.9840    1197
64.9960    1523
65.0080    1776
65.0200    1683
65.0320    1324
65.0440     872
65.0560     463
65.0680     240
65.0800     140
65.0920      74
65.1040      60
65.1160      54
65.1280      53
65.1400      40
65.1520      35
65.1640      34
65.1760      30
65.1880      29
65.2000      26
65.2120      24
65.2240      32
65.2360      25
65.2480      19
65.2600      14
65.2720      28
65.2840      17
65.2960      19
65.3080      12
65.3200      17
65.3320      17
65.3440      15
65.3560      19
65.3680      17
65.3800      14
65.3920      14
65.4040      11
65.4160      12
65.4280      16
65.4400       7
65.4520      13
65.4640      12
65.4760      11
65.4880       9
65.5000       8
65.5120      12
65.5240      14
65.5360      10
65.5480      12
65.5600       9
65.5720      10
65.5840      13
65.5960      12
65.6080      11
65.6200      13
65.6320       9
65.6440      13
65.6560       6
65.6680      14
65.6800       8
65.6920      17
65.7040      10
65.7160       5
65.7280      10
65.7400      15
65.7520      16
65.7640      11
65.7760      11
65.7880       8
65.8000      12
65.8120       8
65.8240      11
65.8360      17
65.8480       7
65.8600      10
65.8720      13
65.8840       9
65.8960       9
65.9080       8
65.9200      17
65.9320      10
65.9440      12
65.9560      10
65.9680      11
65.9800       9
65.9920       9
66.0040       8
66.0160       7
66.0280      17
66.0400      19
66.0520      13
66.0640      14
66.0760      15
66.0880      11
66.1000       9
66.1120      13
66.1240      11
66.1360       7
66.1480      10
66.1600      12
66.1720      17
66.1840      12
66.1960       8
66.2080      10
66.2200      11
66.2320      13
66.2440      11
66.2560      12
66.2680      16
66.2800      24
66.2920      23
66.3040      21
66.3160      38
66.3280      51
66.3400      68
66.3520     108
66.3640     193
66.3760     213
66.3880     343
66.4000     400
66.4120     435
66.4240     382
66.4360     279
66.4480     186
66.4600      93
66.4720      51
66.4840      41
66.4960      23
66.5080      19
66.5200      24
66.5320      19
66.5440      18
66.5560      15
66.5680      12
66.5800      12
66.5920      15
66.6040       9
66.6160      14
66.6280      11
66.6400      12
66.6520      10
66.6640       5
66.6760       9
66.6880      19
66.7000      15
66.7120      13
66.7240      10
66.7360       8
66.7480       8
66.7600      11
66.7720      12
66.7840      12
66.7960      20
66.8080      11
66.8200      12
66.8320      11
66.8440      18
66.8560       7
66.8680       8
66.8800      13
66.8920      10
66.9040      11
66.9160      15
66.9280      14
66.9400      16
66.9520      14
66.9640      13
66.9760      12
66.9880       8
67.0000      10
67.0120       9
67.0240      13
67.0360      11
67.0480      10
67.0600      14
67.0720      10
67.0840      19
67.0960      14
67.1080       6
67.1200      13
67.1320      10
67.1440      14
67.1560      14
67.1680       8
67.1800      10
67.1920      17
67.2040       9
67.2160      11
67.2280      10
67.2400      16
67.2520      13
67.2640       9
67.2760      12
67.2880      15
67.3000      14
67.3120      11
67.3240      12
67.3360      14
67.3480      12
67.3600      13
67.3720      15
67.3840      13
67.3960      15
67.4080      17
67.4200      16
67.4320      12
67.4440      12
67.4560      14
67.4680      16
67.4800      18
67.4920      21
67.5040      20
67.5160      15
67.5280      17
67.5400      16
67.5520      13
67.5640      14
67.5760      14
67.5880      20
67.6000      23
67.6120      17
67.6240      25
67.6360      23
67.6480      23
67.6600      38
67.6720      59
67.6840      77
67.6960     107
67.7080     187
67.7200     287
67.7320     446
67.7440     741
67.7560    1042
67.7680    1363
67.7800    1554
67.7920    1534
67.8040    1202
67.8160     816
67.8280     503
67.8400     247
67.8520     122
67.8640      88
67.8760      69
67.8880      54
67.9000      63
67.9120      48
67.9240      49
67.9360      48
67.9480      48
67.9600      36
67.9720      27
67.9840      23
67.9960      24
68.0080      21
68.0200      25
68.0320      16
68.0440      17
68.0560      16
68.0680      21
68.0800      17
68.0920      19
68.1040      19
68.1160      14
68.1280      17
68.1400      18
68.1520       9
68.1640      14
68.1760      17
68.1880      13
68.2000       9
68.2120       8
68.2240      10
68.2360       8
68.2480      12
68.2600      14
68.2720      19
68.2840       9
68.2960       5
68.3080      12
68.3200      12
68.3320      10
68.3440      14
68.3560      10
68.3680       8
68.3800      15
68.3920      16
68.4040      10
68.4160      10
68.4280       9
68.4400       8
68.4520      11
68.4640      10
68.4760       8
68.4880      10
68.5000      15
68.5120      15
68.5240      12
68.5360      12
68.5480      10
68.5600       7
68.5720       9
68.5840      12
68.5960      11
68.6080      11
68.6200      12
68.6320      11
68.6440      12
68.6560      12
68.6680       8
68.6800      11
68.6920      17
68.7040       8
68.7160      10
68.7280      12
68.7400      17
68.7520      11
68.7640      12
68.7760       9
68.7880      12
68.8000       6
68.8120      10
68.8240       4
68.8360       8
68.8480      10
68.8600      13
68.8720      11
68.8840      12
68.8960       9
68.9080      12
68.9200      10
68.9320       6
68.9440      10
68.9560      12
68.9680      12
68.9800      14
68.9920      13
69.0040       8
69.0160       9
69.0280       9
69.0400      13
69.0520       7
69.0640       8
69.0760       8
69.0880      10
69.1000       6
69.1120      12
69.1240      11
69.1360      11
69.1480      12
69.1600      11
69.1720      11
69.1840       8
69.1960       4
69.2080      12
69.2200       9
69.2320       7
69.2440       9
69.2560      10
69.2680       4
69.2800      11
69.2920      11
69.3040       7
69.3160      15
69.3280      11
69.3400      17
69.3520      16
69.3640      12
69.3760       8
69.3880      13
69.4000      13
69.4120      16
69.4240      17
69.4360       9
69.4480       8
69.4600      10
69.4720      11
69.4840      12
69.4960      11
69.5080      13
69.5200      18
69.5320       9
69.5440      11
69.5560      12
69.5680      12
69.5800      10
69.5920      12
69.6040      12
69.6160      12
69.6280      12
69.6400      15
69.6520      11
69.6640       8
69.6760       7
69.6880      11
69.7000       7
69.7120      14
69.7240      14
69.7360      15
69.7480      15
69.7600      15
69.7720      14
69.7840       6
69.7960      18
69.8080      11
69.8200      14
69.8320      16
69.8440      12
69.8560      16
69.8680       9
69.8800      11
69.8920      12
69.9040       6
69.9160      13
69.9280      14
69.9400      19
69.9520      15
69.9640      16
69.9760       9
69.9880       8
70.0000      11
70.0120       8
70.0240      11
70.0360      12
70.0480      15
70.0600      16
70.0720       8
70.0840       5
70.0960      11
70.1080      13
70.1200      15
70.1320      14
70.1440      10
70.1560      10
70.1680      17
70.1800       7
70.1920       5
70.2040       8
70.2160       6
70.2280       8
70.2400      14
70.2520       8
70.2640      13
70.2760      11
70.2880       4
70.3000      10
70.3120      16
70.3240      13
70.3360       8
70.3480      10
70.3600      14
70.3720      12
70.3840       5
70.3960       5
70.4080       9
70.4200      10
70.4320       8
70.4440       8
70.4560      12
70.4680       6
70.4800       3
70.4920       9
70.5040       7
70.5160       7
70.5280      10
70.5400      10
70.5520      11
70.5640      11
70.5760       7
70.5880      15
70.6000      14
70.6120       7
70.6240       6
70.6360      10
70.6480       9
70.6600      11
70.6720      12
70.6840       9
70.6960      10
70.7080      13
70.7200      10
70.7320      12
70.7440      13
70.7560      13
70.7680      13
70.7800       8
70.7920      13
70.8040       9
70.8160      15
70.8280      15
70.8400      11
70.8520      10
70.8640      12
70.8760       8
70.8880      13
70.9000       7
70.9120       9
70.9240       6
70.9360      11
70.9480      16
70.9600      11
70.9720      13
70.9840      14
70.9960      13
71.0080       6
71.0200      15
71.0320       7
71.0440       8
71.0560       7
71.0680       7
71.0800      11
71.0920       6
71.1040      11
71.1160       9
71.1280       9
71.1400       9
71.1520      11
71.1640      11
71.1760      17
71.1880      11
71.2000      10
71.2120      14
71.2240      12
71.2360       6
71.2480      11
71.2600      15
71.2720       9
71.2840      10
71.2960      12
71.3080      20
71.3200       7
71.3320       8
71.3440       8
71.3560       6
71.3680       7
71.3800       4
71.3920       5
71.4040       6
71.4160       6
71.4280      10
71.4400      10
71.4520       7
71.4640       8
71.4760      11
71.4880       7
71.5000      12
71.5120      15
71.5240      12
71.5360       8
71.5480       5
71.5600      13
71.5720      17
71.5840       9
71.5960      20
71.6080      14
71.6200       8
71.6320      11
71.6440       8
71.6560      11
71.6680      11
71.6800      13
71.6920      11
71.7040      12
71.7160      13
71.7280       9
71.7400       9
71.7520      16
71.7640      21
71.7760      33
71.7880      64
71.8000      67
71.8120      98
71.8240     165
71.8360     208
71.8480     220
71.8600     221
71.8720     193
71.8840     159
71.8960      99
71.9080      49
71.9200      44
71.9320      24
71.9440      17
71.9560      20
71.9680      17
71.9800      14
71.9920      13
72.0040      18
72.0160      12
72.0280      14
72.0400      15
72.0520      11
72.0640      14
72.0760      11
72.0880       9
72.1000      11
72.1120      10
72.1240       8
72.1360      12
72.1480      15
72.1600      11
72.1720       8
72.1840       9
72.1960       8
72.2080       5
72.2200       7
72.2320       9
72.2440       7
72.2560       9
72.2680      14
72.2800      12
72.2920      10
72.3040       9
72.3160       9
72.3280      13
72.3400      11
72.3520      13
72.3640      15
72.3760       6
72.3880       7
72.4000      10
72.4120      11
72.4240       5
72.4360       6
72.4480       8
72.4600       7
72.4720      13
72.4840      10
72.4960       8
72.5080      14
72.5200      14
72.5320      11
72.5440       8
72.5560      12
72.5680      11
72.5800       7
72.5920      10
72.6040      15
72.6160      15
72.6280      13
72.6400      15
72.6520      14
72.6640       9
72.6760      10
72.6880       7
72.7000      11
72.7120      13
72.7240       8
72.7360      10
72.7480      15
72.7600      12
72.7720      15
72.7840      10
72.7960       7
72.8080       8
72.8200      16
72.8320       8
72.8440      11
72.8560       9
72.8680       9
72.8800      17
72.8920       7
72.9040      15
72.9160       7
72.9280      17
72.9400      10
72.9520      11
72.9640       9
72.9760      15
72.9880      10
73.0000      15
73.0120       9
73.0240      12
73.0360      16
73.0480      18
73.0600      19
73.0720      22
73.0840      18
73.0960      34
73.1080      44
73.1200      63
73.1320     137
73.1440     204
73.1560     298
73.1680     441
73.1800     566
73.1920     627
73.2040     572
73.2160     442
73.2280     322
73.2400     163
73.2520      87
73.2640      58
73.2760      35
73.2880      30
73.3000      23
73.3120      17
73.3240      16
73.3360      14
73.3480      15
73.3600      20
73.3720      17
73.3840      14
73.3960       9
73.4080      16
73.4200      10
73.4320      18
73.4440      17
73.4560      12
73.4680      12
73.4800       9
73.4920      12
73.5040       9
73.5160      13
73.5280      13
73.5400      11
73.5520      11
73.5640      18
73.5760       8
73.5880      11
73.6000      10
73.6120      10
73.6240      13
73.6360       9
73.6480      10
73.6600       8
73.6720       8
73.6840      14
73.6960      10
73.7080      16
73.7200       9
73.7320       5
73.7440       9
73.7560       9
73.7680      13
73.7800       8
73.7920       9
73.8040      15
73.8160       9
73.8280      10
73.8400       9
73.8520      11
73.8640       8
73.8760      11
73.8880      14
73.9000      11
73.9120       4
73.9240      11
73.9360       8
73.9480      14
73.9600       8
73.9720       9
73.9840       9
73.9960       8
74.0080      11
74.0200      13
74.0320       9
74.0440      14
74.0560       3
74.0680      11
74.0800      10
74.0920      11
74.1040       2
74.1160       9
74.1280      13
74.1400       6
74.1520       6
74.1640      10
74.1760      10
74.1880       7
74.2000       9
74.2120       7
74.2240       8
74.2360       7
74.2480      10
74.2600      13
74.2720      13
74.2840       6
74.2960       6
74.3080       6
74.3200       9
74.3320      10
74.3440      12
74.3560       9
74.3680      10
74.3800      12
74.3920      11
74.4040      13
74.4160      27
74.4280      27
74.4400      30
74.4520      31
74.4640      32
74.4760      29
74.4880      17
74.5000      13
74.5120      14
74.5240      13
74.5360       9
74.5480      13
74.5600      12
74.5720      10
74.5840       9
74.5960       9
74.6080       8
74.6200      13
74.6320       4
74.6440       8
74.6560      14
74.6680      14
74.6800       8
74.6920       5
74.7040       9
74.7160      15
74.7280      13
74.7400       7
74.7520       5
74.7640       6
74.7760      10
74.7880      10
74.8000      14
74.8120      10
74.8240       8
74.8360      15
74.8480       7
74.8600       5
74.8720       9
74.8840      12
74.8960       8
74.9080      10
74.9200      10
74.9320      11
74.9440       6
74.9560       5
74.9680       6
74.9800      10
74.9920      12
75.0040       6
75.0160      10
75.0280      10
75.0400       7
75.0520       9
75.0640       8
75.0760       7
75.0880       9
75.1000       4
75.1120      10
75.1240       8
75.1360       7
75.1480       9
75.1600      10
75.1720       5
75.1840       8
75.1960       8
75.2080       9
75.2200       8
75.2320       7
75.2440      10
75.2560       6
75.2680       4
75.2800       5
75.2920       6
75.3040       7
75.3160       8
75.3280       8
75.3400       6
75.3520       8
75.3640       9
75.3760       9
75.3880       8
75.4000      10
75.4120       8
75.4240       9
75.4360       9
75.4480       7
75.4600       9
75.4720       9
75.4840      15
75.4960      13
75.5080       8
75.5200       9
75.5320      10
75.5440       8
75.5560       8
75.5680       8
75.5800       7
75.5920       5
75.6040      11
75.6160      12
75.6280      10
75.6400       8
75.6520       8
75.6640      12
75.6760       8
75.6880       8
75.7000      11
75.7120      10
75.7240       9
75.7360      12
75.7480      15
75.7600      13
75.7720       8
75.7840      13
75.7960      11
75.8080      11
75.8200       9
75.8320       8
75.8440      11
75.8560      14
75.8680       9
75.8800       5
75.8920       6
75.9040      12
75.9160       9
75.9280      12
75.9400      18
75.9520      17
75.9640      13
75.9760      14
75.9880      14
76.0000      27
76.0120      24
76.0240      19
76.0360      16
76.0480      13
76.0600      10
76.0720      10
76.0840       8
76.0960       7
76.1080       8
76.1200       7
76.1320       8
76.1440       5
76.1560       6
76.1680       7
76.1800       7
76.1920       7
76.2040      10
76.2160      10
76.2280      12
76.2400      11
76.2520       8
76.2640       9
76.2760      11
76.2880       5
76.3000      11
76.3120       8
76.3240       6
76.3360       8
76.3480      11
76.3600       8
76.3720      11
76.3840       7
76.3960      14
76.4080      10
76.4200      12
76.4320      15
76.4440      12
76.4560      12
76.4680      10
76.4800       9
76.4920       5
76.5040       9
76.5160       4
76.5280       8
76.5400       8
76.5520      10
76.5640      15
76.5760       2
76.5880       6
76.6000      12
76.6120       9
76.6240       9
76.6360       9
76.6480       9
76.6600       7
76.6720      14
76.6840       8
76.6960       6
76.7080       6
76.7200       9
76.7320       9
76.7440       5
76.7560      11
76.7680      12
76.7800       9
76.7920      11
76.8040      10
76.8160      12
76.8280      12
76.8400       5
76.8520       6
76.8640       5
76.8760       8
76.8880      14
76.9000       9
76.9120       2
76.9240       5
76.9360      13
76.9480      10
76.9600      10
76.9720       2
76.9840       9
76.9960      12
77.0080       6
77.0200      11
77.0320       7
77.0440       9
77.0560      11
77.0680       8
77.0800      10
77.0920       8
77.1040      17
77.1160       7
77.1280      12
77.1400       9
77.1520       7
77.1640      12
77.1760       7
77.1880       8
77.2000       7
77.2120       9
77.2240       7
77.2360      12
77.2480       6
77.2600      15
77.2720      11
77.2840      10
77.2960      16
77.3080      16
77.3200      21
77.3320      16
77.3440      40
77.3560      46
77.3680      51
77.3800      40
77.3920      38
77.4040      12
77.4160      15
77.4280      14
77.4400      12
77.4520      13
77.4640       8
77.4760       7
77.4880      10
77.5000       6
77.5120       8
77.5240       9
77.5360      10
77.5480      10
77.5600      12
77.5720       8
77.5840       8
77.5960      11
77.6080       9
77.6200       4
77.6320       9
77.6440      10
77.6560       6
77.6680      12
77.6800       8
77.6920       9
77.7040       6
77.7160      10
77.7280       6
77.7400       7
77.7520      14
77.7640       6
77.7760       7
77.7880      17
77.8000       9
77.8120      15
77.8240       8
77.8360       9
77.8480       8
77.8600      15
77.8720       7
77.8840      12
77.8960       8
77.9080       7
77.9200       8
77.9320       7
77.9440       9
77.9560      12
77.9680      10
77.9800      13
77.9920       7
78.0040      11
78.0160       9
78.0280       9
78.0400      11
78.0520      14
78.0640      10
78.0760       6
78.0880      10
78.1000      12
78.1120      10
78.1240       9
78.1360      16
78.1480       8
78.1600       9
78.1720      11
78.1840       4
78.1960       8
78.2080      13
78.2200      10
78.2320      11
78.2440       4
78.2560      10
78.2680       8
78.2800       8
78.2920      11
78.3040      15
78.3160      12
78.3280      17
78.3400      11
78.3520       9
78.3640      21
78.3760      29
78.3880      38
78.4000      44
78.4120      50
78.4240      62
78.4360      53
78.4480      35
78.4600      20
78.4720      21
78.4840      12
78.4960      13
78.5080       8
78.5200       9
78.5320      14
78.5440       8
78.5560       7
78.5680      12
78.5800       9
78.5920       6
78.6040      10
78.6160      11
78.6280       4
78.6400      10
78.6520       9
78.6640      13
78.6760       9
78.6880      10
78.7000       8
78.7120       6
78.7240       7
78.7360      10
78.7480       7
78.7600       7
78.7720       7
78.7840      11
78.7960       7
78.8080      10
78.8200       8
78.8320      14
78.8440       8
78.8560      13
78.8680      11
78.8800       6
78.8920       7
78.9040       5
78.9160       6
78.9280      10
78.9400       7
78.9520      12
78.9640      15
78.9760      11
78.9880      13
79.0000      16
79.0120      22
79.0240      16
79.0360      20
79.0480      15
79.0600      16
79.0720      10
79.0840      16
79.0960      17
79.1080       6
79.1200       8
79.1320       7
79.1440      10
79.1560       9
79.1680      10
79.1800      12
79.1920       7
79.2040      16
79.2160      16
79.2280      13
79.2400      10
79.2520      10
79.2640       9
79.2760      11
79.2880      10
79.3000       8
79.3120      12
79.3240       8
79.3360       3
79.3480       8
79.3600      15
79.3720       8
79.3840      12
79.3960       8
79.4080      11
79.4200      16
79.4320       8
79.4440       6
79.4560       9
79.4680      11
79.4800       8
79.4920       9
79.5040       8
79.5160       8
79.5280      12
79.5400      12
79.5520      12
79.5640       7
79.5760      12
79.5880      13
79.6000      21
79.6120      22
79.6240      25
79.6360      24
79.6480      14
79.6600       6
79.6720      12
79.6840      10
79.6960      13
79.7080      11
79.7200      15
79.7320       7
79.7440       5
79.7560      11
79.7680       6
79.7800      10
79.7920      11
79.8040       6
79.8160       7
79.8280      10
79.8400       9
79.8520       3
79.8640       6
79.8760      12
79.8880      11
79.9000      10
79.9120       9
79.9240       6
79.9360       9
79.9480      11
79.9600      10
79.9720       9
79.9840      11
79.9960      12
80.0080      15
80.0200      12
80.0320      14
80.0440      11
80.0560       7
80.0680      12
80.0800       9
80.0920      10
80.1040      14
80.1160       5
80.1280      12
80.1400       8
80.1520      12
80.1640      15
80.1760       9
80.1880      13
80.2000      12
80.2120      11
80.2240       4
80.2360       4
80.2480       8
80.2600       9
80.2720      11
80.2840      11
80.2960       9
80.3080      10
80.3200       9
80.3320      15
80.3440      11
80.3560       6
80.3680       8
80.3800       7
80.3920      13
80.4040       9
80.4160       8
80.4280       6
80.4400       7
80.4520      11
80.4640      10
80.4760       8
80.4880       9
80.5000       6
80.5120       7
80.5240       8
80.5360       7
80.5480       6
80.5600       9
80.5720       7
80.5840       5
80.5960       3
80.6080       6
80.6200      14
80.6320       3
80.6440       9
80.6560       6
80.6680       8
80.6800       6
80.6920       7
80.7040      11
80.7160      15
80.7280       9
80.7400       7
80.7520      10
80.7640      13
80.7760      17
80.7880       9
80.8000       8
80.8120      15
80.8240       6
80.8360       8
80.8480       8
80.8600       8
80.8720      11
80.8840       7
80.8960      12
80.9080      11
80.9200      13
80.9320      10
80.9440       7
80.9560       7
80.9680       9
80.9800      10
80.9920       9
81.0040       7
81.0160      11
81.0280       9
81.0400      11
81.0520      15
81.0640      14
81.0760       7
81.0880      20
81.1000      17
81.1120      21
81.1240      10
81.1360      33
81.1480      21
81.1600      21
81.1720      22
81.1840      18
81.1960      12
81.2080      15
81.2200      10
81.2320       7
81.2440       9
81.2560       7
81.2680       6
81.2800      13
81.2920      10
81.3040       8
81.3160       7
81.3280      11
81.3400       9
81.3520       7
81.3640      12
81.3760       6
81.3880       9
81.4000      15
81.4120      13
81.4240      12
81.4360      15
81.4480      12
81.4600       8
81.4720       6
81.4840      13
81.4960      13
81.5080       5
81.5200       5
81.5320      10
81.5440      10
81.5560      11
81.5680       6
81.5800       6
81.5920       7
81.6040       7
81.6160       9
81.6280       8
81.6400       7
81.6520       5
81.6640      14
81.6760      11
81.6880       6
81.7000       9
81.7120       8
81.7240       5
81.7360       8
81.7480       8
81.7600       7
81.7720       7
81.7840       6
81.7960       8
81.8080       5
81.8200       7
81.8320      11
81.8440      11
81.8560      11
81.8680      12
81.8800       7
81.8920      12
81.9040      13
81.9160       7
81.9280       9
81.9400       8
81.9520       7
81.9640       5
81.9760      15
81.9880      11
82.0000       8
82.0120      10
82.0240       8
82.0360       8
82.0480      11
82.0600       4
82.0720       7
82.0840      10
82.0960       8
82.1080       8
82.1200      16
82.1320      12
82.1440      12
82.1560       8
82.1680      17
82.1800      18
82.1920      18
82.2040      20
82.2160      16
82.2280      27
82.2400      37
82.2520      36
82.2640      48
82.2760      42
82.2880      37
82.3000      30
82.3120      24
82.3240      23
82.3360      18
82.3480      14
82.3600      14
82.3720      10
82.3840       5
82.3960      11
82.4080       6
82.4200      15
82.4320      15
82.4440       9
82.4560      13
82.4680      10
82.4800       8
82.4920      10
82.5040      14
82.5160       8
82.5280      15
82.5400      12
82.5520      11
82.5640      14
82.5760      14
82.5880      11
82.6000      12
82.6120       8
82.6240       8
82.6360       7
82.6480       8
82.6600      11
82.6720       7
82.6840      12
82.6960       9
82.7080      10
82.7200      11
82.7320      11
82.7440       6
82.7560      10
82.7680      12
82.7800      11
82.7920       9
82.8040      12
82.8160      15
82.8280      11
82.8400       7
82.8520       7
82.8640       8
82.8760       7
82.8880      11
82.9000       6
82.9120       8
82.9240      12
82.9360      10
82.9480       7
82.9600      11
82.9720       7
82.9840       6
82.9960      11
83.0080       8
83.0200       8
83.0320       9
83.0440       8
83.0560       6
83.0680      10
83.0800       5
83.0920       7
83.1040       8
83.1160      16
83.1280      10
83.1400       4
83.1520      10
83.1640      14
83.1760      10
83.1880       5
83.2000      15
83.2120      15
83.2240      12
83.2360       8
83.2480       7
83.2600       9
83.2720       7
83.2840       8
83.2960      12
83.3080      13
83.3200      12
83.3320      17
83.3440      12
83.3560       9
83.3680      14
83.3800      12
83.3920      12
83.4040      11
83.4160      11
83.4280      10
83.4400      18
83.4520      20
83.4640      17
83.4760      19
83.4880      25
83.5000      45
83.5120      51
83.5240      72
83.5360     115
83.5480     185
83.5600     269
83.5720     299
83.5840     345
83.5960     393
83.6080     330
83.6200     292
83.6320     203
83.6440     132
83.6560      84
83.6680      42
83.6800      28
83.6920      20
83.7040      21
83.7160      13
83.7280      17
83.7400      18
83.7520      16
83.7640      13
83.7760      12
83.7880      12
83.8000      20
83.8120       8
83.8240      16
83.8360      14
83.8480      11
83.8600      16
83.8720      10
83.8840      13
83.8960       8
83.9080      13
83.9200      17
83.9320       6
83.9440      10
83.9560       7
83.9680      10
83.9800       7
83.9920       8
84.0040       9
84.0160      10
84.0280       7
84.0400      13
84.0520       7
84.0640      10
84.0760       6
84.0880       7
84.1000       9
84.1120      11
84.1240       9
84.1360      11
84.1480       6
84.1600      12
84.1720      12
84.1840       7
84.1960       7
84.2080       2
84.2200      11
84.2320       6
84.2440      11
84.2560       9
84.2680       7
84.2800      12
84.2920       9
84.3040       8
84.3160      14
84.3280       9
84.3400      10
84.3520       8
84.3640      14
84.3760       8
84.3880       9
84.4000       8
84.4120       9
84.4240       8
84.4360       5
84.4480       5
84.4600       9
84.4720       9
84.4840       3
84.4960       9
84.5080       6
84.5200       8
84.5320      10
84.5440       5
84.5560       4
84.5680       4
84.5800       5
84.5920       7
84.6040      12
84.6160      10
84.6280       7
84.6400      10
84.6520       7
84.6640      12
84.6760       8
84.6880       8
84.7000      10
84.7120      14
84.7240      12
84.7360       7
84.7480       7
84.7600      10
84.7720       7
84.7840       8
84.7960      11
84.8080       9
84.8200      10
84.8320       8
84.8440       8
84.8560       8
84.8680       8
84.8800       8
84.8920       7
84.9040       6
84.9160       8
84.9280       8
84.9400       9
84.9520       5
84.9640      12
84.9760      10
84.9880       8
85.0000      11
85.0120      15
85.0240      12
85.0360       8
85.0480      12
85.0600       9
85.0720      14
85.0840       9
85.0960      12
85.1080      11
85.1200       7
85.1320       8
85.1440       7
85.1560      11
85.1680      14
85.1800       6
85.1920      12
85.2040       9
85.2160      12
85.2280      10
85.2400      14
85.2520      11
85.2640       5
85.2760       8
85.2880       8
85.3000      13
85.3120       7
85.3240       8
85.3360       6
85.3480       7
85.3600      10
85.3720       8
85.3840       9
85.3960       6
85.4080       9
85.4200       9
85.4320      10
85.4440      12
85.4560      11
85.4680       8
85.4800       9
85.4920      13
85.5040      10
85.5160      12
85.5280      11
85.5400      11
85.5520      14
85.5640       8
85.5760       9
85.5880      13
85.6000      14
85.6120      14
85.6240      11
85.6360       9
85.6480       9
85.6600       8
85.6720       8
85.6840       9
85.6960       9
85.7080       7
85.7200       4
85.7320      11
85.7440      12
85.7560      12
85.7680      14
85.7800       7
85.7920      11
85.8040      10
85.8160      19
85.8280      12
85.8400      12
85.8520      11
85.8640      16
85.8760      11
85.8880      15
85.9000       7
85.9120      13
85.9240      18
85.9360      15
85.9480      17
85.9600      24
85.9720      19
85.9840      26
85.9960      28
86.0080      32
86.0200      35
86.0320      57
86.0440      69
86.0560      98
86.0680     143
86.0800     200
86.0920     312
86.1040     442
86.1160     596
86.1280     783
86.1400     941
86.1520     996
86.1640     926
86.1760     810
86.1880     563
86.2000     376
86.2120     234
86.2240     131
86.2360      82
86.2480      63
86.2600      47
86.2720      39
86.2840      29
86.2960      20
86.3080      28
86.3200      22
86.3320      21
86.3440      27
86.3560      20
86.3680      16
86.3800      19
86.3920      14
86.4040      22
86.4160      10
86.4280      15
86.4400      14
86.4520      19
86.4640      12
86.4760      17
86.4880      14
86.5000      11
86.5120      10
86.5240      16
86.5360      14
86.5480      10
86.5600       9
86.5720       9
86.5840      10
86.5960       7
86.6080      14
86.6200      16
86.6320      10
86.6440       8
86.6560       9
86.6680      11
86.6800      15
86.6920      11
86.7040       6
86.7160      10
86.7280      11
86.7400      11
86.7520      14
86.7640      10
86.7760       7
86.7880      11
86.8000       9
86.8120      12
86.8240      11
86.8360      13
86.8480      12
86.8600      11
86.8720       6
86.8840      10
86.8960      12
86.9080      10
86.9200      11
86.9320      10
86.9440       9
86.9560       6
86.9680      10
86.9800       7
86.9920      11
87.0040      11
87.0160      11
87.0280       8
87.0400      14
87.0520      12
87.0640      10
87.0760      11
87.0880      11
87.1000      15
87.1120      10
87.1240       7
87.1360      13
87.1480      12
87.1600      19
87.1720       7
87.1840      11
87.1960      13
87.2080      17
87.2200      10
87.2320      10
87.2440       9
87.2560      10
87.2680      12
87.2800      14
87.2920      15
87.3040      13
87.3160      21
87.3280      20
87.3400      16
87.3520      34
87.3640      41
87.3760      46
87.3880      69
87.4000      94
87.4120     127
87.4240     138
87.4360     148
87.4480     149
87.4600     115
87.4720      80
87.4840      48
87.4960      39
87.5080      31
87.5200      16
87.5320      18
87.5440      14
87.5560       7
87.5680      11
87.5800       9
87.5920      12
87.6040      13
87.6160      11
87.6280      16
87.6400      12
87.6520       7
87.6640       3
87.6760       4
87.6880      11
87.7000       9
87.7120       9
87.7240      10
87.7360      11
87.7480      11
87.7600       5
87.7720       8
87.7840      16
87.7960      11
87.8080      10
87.8200       8
87.8320       8
87.8440       5
87.8560       5
87.8680       7
87.8800      10
87.8920       7
87.9040       8
87.9160       6
87.9280      14
87.9400      11
87.9520      12
87.9640       7
87.9760       7
87.9880      12
88.0000      10
88.0120      10
88.0240      15
88.0360      14
88.0480      10
88.0600      12
88.0720      12
88.0840      13
88.0960       6
88.1080       9
88.1200      12
88.1320      11
88.1440      16
88.1560       6
88.1680       7
88.1800      12
88.1920       9
88.2040       9
88.2160       7
88.2280      14
88.2400       7
88.2520       8
88.2640      11
88.2760       9
88.2880       6
88.3000      12
88.3120       8
88.3240      11
88.3360      13
88.3480      11
88.3600      15
88.3720       7
88.3840      10
88.3960       6
88.4080      11
88.4200       9
88.4320      15
88.4440      14
88.4560      13
88.4680      10
88.4800      14
88.4920      12
88.5040      14
88.5160      13
88.5280      11
88.5400      11
88.5520      14
88.5640      17
88.5760      21
88.5880      26
88.6000      27
88.6120      43
88.6240      68
88.6360     102
88.6480     146
88.6600     191
88.6720     223
88.6840     267
88.6960     270
88.7080     261
88.7200     225
88.7320     159
88.7440     108
88.7560      77
88.7680      45
88.7800      28
88.7920      30
88.8040      20
88.8160      12
88.8280      16
88.8400      13
88.8520       8
88.8640      13
88.8760      12
88.8880      10
88.9000      15
88.9120       7
88.9240      10
88.9360      14
88.9480       5
88.9600       8
88.9720      17
88.9840       7
88.9960      11
89.0080       6
89.0200       8
89.0320      13
89.0440       6
89.0560       5
89.0680      12
89.0800      10
89.0920       7
89.1040       8
89.1160      10
89.1280       6
89.1400       8
89.1520       8
89.1640       8
89.1760       5
89.1880      12
89.2000       9
89.2120      10
89.2240       8
89.2360      12
89.2480       8
89.2600       6
89.2720       7
89.2840       8
89.2960      10
89.3080      12
89.3200      12
89.3320       8
89.3440       8
89.3560      10
89.3680       7
89.3800       7
89.3920       8
89.4040       8
89.4160       9
89.4280       9
89.4400       6
89.4520       9
89.4640      16
89.4760      15
89.4880       8
89.5000      10
89.5120       2
89.5240      10
89.5360       8
89.5480       9
89.5600       8
89.5720       4
89.5840       5
89.5960      10
89.6080      12
89.6200       3
89.6320       4
