# Supplementary material for: Full-profile search–match by the Rietveld method
Source: J Appl Crystallogr. 2019 May 14;52(Pt 3):587–98. doi: 10.1107/S160057671900342X (PMC6557175; doi:10.1107/S160057671900342X)
Supplement: Supplementary file 3 [file j-52-00587-sup3.txt]

data_Figure9_FPSM_datafile

_pd_block_id unitn_sample_ex

_pd_instr_geometry bragg-brentano
_diffrn_measurement_method 2theta
_pd_spec_mount_mode reflection
_diffrn_source x-ray
loop_
_diffrn_radiation_type
_diffrn_radiation_wavelength
_diffrn_radiation_wavelength_wt
 Cu_Kalpha1 1.5405982 1.0
 Cu_Kalpha2 1.5444285 0.5052113

# for MAUD or FPSM only
loop_
_riet_par_caglioti_value
 -0.28960633
 0.38513207
 -23.743172
loop_
_riet_par_gaussian_value
 6.3665433
 -0.13986418
 
_riet_meas_datafile_calibrated true
#end MAUD section

_pd_meas_angle_omega 8.0
_pd_meas_angle_chi 0.0
_pd_meas_angle_phi 0.0
_pd_meas_angle_eta 0.0
_pd_meas_angle_2theta 0.0

_pd_meas_number_of_points 3017

loop_
_pd_meas_2theta_scan
_pd_meas_intensity_total
 20.018482 1145.0
 20.05104 1182.0
 20.0836 1187.0
 20.116156 1160.0
 20.148712 1197.0
 20.181267 1170.0
 20.213821 1134.0
 20.246376 1114.0
 20.27893 1222.0
 20.311483 1146.0
 20.344034 1189.0
 20.376587 1186.0
 20.409138 1174.0
 20.441687 1107.0
 20.474236 1002.0
 20.506784 1091.0
 20.539333 1149.0
 20.57188 1184.0
 20.604427 1172.0
 20.636972 1202.0
 20.669518 1147.0
 20.702063 1241.0
 20.734608 1219.0
 20.76715 1160.0
 20.799694 1164.0
 20.832235 1196.0
 20.864777 1127.0
 20.897318 1150.0
 20.929857 1203.0
 20.962399 1127.0
 20.994936 1181.0
 21.027475 1188.0
 21.060013 1147.0
 21.09255 1237.0
 21.125088 1189.0
 21.157623 1170.0
 21.190159 1075.0
 21.222694 1010.0
 21.255228 1184.0
 21.287762 1246.0
 21.320295 1132.0
 21.352827 1154.0
 21.38536 1154.0
 21.41789 1158.0
 21.450422 1228.0
 21.482952 1162.0
 21.515484 1262.0
 21.548012 1180.0
 21.580542 1179.0
 21.61307 1178.0
 21.645597 1147.0
 21.678125 1140.0
 21.710651 1119.0
 21.74318 1208.0
 21.775703 1226.0
 21.80823 1203.0
 21.840755 1146.0
 21.87328 1141.0
 21.905804 1215.0
 21.938326 1206.0
 21.97085 1180.0
 22.003372 1177.0
 22.035894 1257.0
 22.068417 1241.0
 22.100937 1258.0
 22.133457 1202.0
 22.165977 1200.0
 22.198498 1276.0
 22.231018 1179.0
 22.263536 1226.0
 22.296055 1148.0
 22.328573 1284.0
 22.361092 1169.0
 22.393608 1156.0
 22.426125 1265.0
 22.458641 1225.0
 22.491158 1257.0
 22.523674 1204.0
 22.556189 1202.0
 22.588703 1213.0
 22.621218 1209.0
 22.653732 1201.0
 22.686247 1200.0
 22.71876 1240.0
 22.751274 1214.0
 22.783787 1213.0
 22.8163 1226.0
 22.84881 1232.0
 22.881323 1340.0
 22.913834 1243.0
 22.946344 1327.0
 22.978857 1577.0
 23.011366 1861.0
 23.043877 2505.0
 23.076387 3377.0
 23.108896 2954.0
 23.141405 2077.0
 23.173914 1652.0
 23.206423 1319.0
 23.238932 1296.0
 23.271439 1244.0
 23.303947 1272.0
 23.336454 1270.0
 23.368961 1264.0
 23.401468 1224.0
 23.433975 1164.0
 23.466482 1259.0
 23.49899 1208.0
 23.531494 1182.0
 23.564001 1219.0
 23.596506 1214.0
 23.629011 1167.0
 23.661516 1237.0
 23.694021 1198.0
 23.726526 1233.0
 23.75903 1223.0
 23.791534 1238.0
 23.824038 1158.0
 23.856543 1181.0
 23.889046 1200.0
 23.921549 1222.0
 23.954052 1243.0
 23.986555 1220.0
 24.019058 1206.0
 24.051561 1279.0
 24.084064 1251.0
 24.116566 1187.0
 24.149069 1245.0
 24.18157 1228.0
 24.214071 1223.0
 24.246574 1211.0
 24.279076 1199.0
 24.311577 1216.0
 24.344078 1257.0
 24.37658 1215.0
 24.40908 1189.0
 24.441582 1196.0
 24.474083 1271.0
 24.506584 1228.0
 24.539083 1267.0
 24.571585 1160.0
 24.604086 1237.0
 24.636585 1174.0
 24.669086 1268.0
 24.701586 1249.0
 24.734087 1288.0
 24.766586 1235.0
 24.799086 1277.0
 24.831587 1304.0
 24.864086 1289.0
 24.896585 1239.0
 24.929087 1239.0
 24.961586 1255.0
 24.994085 1213.0
 25.026585 1239.0
 25.059086 1224.0
 25.091585 1260.0
 25.124084 1215.0
 25.156584 1250.0
 25.189083 1226.0
 25.221582 1280.0
 25.254084 1298.0
 25.286583 1270.0
 25.319082 1240.0
 25.351582 1282.0
 25.38408 1269.0
 25.41658 1264.0
 25.449081 1248.0
 25.48158 1258.0
 25.51408 1301.0
 25.54658 1278.0
 25.57908 1223.0
 25.61158 1252.0
 25.64408 1251.0
 25.67658 1260.0
 25.70908 1250.0
 25.741581 1221.0
 25.77408 1215.0
 25.806581 1302.0
 25.83908 1261.0
 25.871582 1284.0
 25.904081 1251.0
 25.936583 1283.0
 25.969084 1255.0
 26.001585 1263.0
 26.034086 1230.0
 26.066587 1281.0
 26.099089 1224.0
 26.13159 1240.0
 26.164091 1243.0
 26.196592 1276.0
 26.229094 1255.0
 26.261597 1257.0
 26.294098 1221.0
 26.326601 1245.0
 26.359102 1283.0
 26.391605 1259.0
 26.424109 1223.0
 26.456612 1286.0
 26.489113 1267.0
 26.521618 1269.0
 26.554121 1297.0
 26.586624 1314.0
 26.619127 1167.0
 26.651632 1269.0
 26.684135 1234.0
 26.71664 1294.0
 26.749146 1277.0
 26.78165 1271.0
 26.814156 1197.0
 26.84666 1298.0
 26.879166 1268.0
 26.91167 1291.0
 26.944178 1268.0
 26.976685 1277.0
 27.00919 1267.0
 27.041697 1239.0
 27.074203 1252.0
 27.10671 1238.0
 27.13922 1216.0
 27.171726 1240.0
 27.204235 1257.0
 27.236744 1221.0
 27.26925 1216.0
 27.30176 1233.0
 27.33427 1219.0
 27.36678 1307.0
 27.39929 1274.0
 27.431799 1189.0
 27.46431 1271.0
 27.49682 1319.0
 27.529331 1323.0
 27.561844 1199.0
 27.594355 1236.0
 27.626867 1257.0
 27.65938 1268.0
 27.691893 1263.0
 27.724405 1278.0
 27.75692 1297.0
 27.789433 1251.0
 27.821947 1234.0
 27.854462 1262.0
 27.886976 1271.0
 27.919493 1227.0
 27.952007 1300.0
 27.984524 1262.0
 28.01704 1330.0
 28.049559 1275.0
 28.082075 1307.0
 28.114594 1360.0
 28.147112 1306.0
 28.17963 1252.0
 28.212149 1308.0
 28.244669 1261.0
 28.277187 1266.0
 28.309708 1273.0
 28.34223 1261.0
 28.37475 1281.0
 28.407272 1299.0
 28.439795 1320.0
 28.472317 1321.0
 28.504839 1243.0
 28.537363 1301.0
 28.569887 1292.0
 28.602411 1296.0
 28.634935 1296.0
 28.667461 1312.0
 28.699987 1315.0
 28.732513 1369.0
 28.765041 1320.0
 28.797567 1385.0
 28.830095 1385.0
 28.862625 1392.0
 28.895153 1321.0
 28.927683 1442.0
 28.960213 1467.0
 28.992743 1493.0
 29.025274 1501.0
 29.057806 1516.0
 29.090338 1696.0
 29.122871 2070.0
 29.155403 2571.0
 29.187937 3241.0
 29.220472 4734.0
 29.253008 8722.0
 29.285543 15886.0
 29.318079 24384.0
 29.350615 24153.0
 29.383152 15226.0
 29.41569 10260.0
 29.448229 5915.0
 29.480768 2729.0
 29.513308 1905.0
 29.545847 1740.0
 29.578388 1523.0
 29.61093 1469.0
 29.643473 1465.0
 29.676016 1356.0
 29.708559 1358.0
 29.741102 1328.0
 29.773647 1459.0
 29.806192 1407.0
 29.83874 1404.0
 29.871284 1489.0
 29.903833 1475.0
 29.93638 1594.0
 29.96893 1692.0
 30.001478 1949.0
 30.034029 2158.0
 30.06658 1987.0
 30.09913 1848.0
 30.131683 1790.0
 30.164236 1589.0
 30.196789 1432.0
 30.229343 1413.0
 30.261898 1376.0
 30.294455 1341.0
 30.32701 1291.0
 30.359568 1291.0
 30.392124 1343.0
 30.424683 1327.0
 30.457243 1252.0
 30.489803 1355.0
 30.522364 1314.0
 30.554926 1322.0
 30.587488 1312.0
 30.62005 1268.0
 30.652615 1373.0
 30.685179 1244.0
 30.717745 1380.0
 30.75031 1283.0
 30.782877 1296.0
 30.815445 1282.0
 30.848013 1273.0
 30.880583 1331.0
 30.913153 1274.0
 30.945724 1280.0
 30.978296 1351.0
 31.010868 1312.0
 31.043442 1323.0
 31.076015 1293.0
 31.108591 1335.0
 31.141167 1305.0
 31.173744 1317.0
 31.206322 1380.0
 31.2389 1401.0
 31.271479 1470.0
 31.30406 1460.0
 31.336641 1562.0
 31.369223 1586.0
 31.401806 1551.0
 31.43439 1604.0
 31.466972 1496.0
 31.49956 1350.0
 31.532145 1304.0
 31.564732 1343.0
 31.59732 1318.0
 31.62991 1329.0
 31.6625 1298.0
 31.695091 1306.0
 31.727682 1294.0
 31.760275 1325.0
 31.792868 1313.0
 31.825462 1282.0
 31.858059 1270.0
 31.890656 1317.0
 31.923252 1303.0
 31.95585 1348.0
 31.988451 1242.0
 32.02105 1320.0
 32.053654 1262.0
 32.086254 1286.0
 32.11886 1295.0
 32.151463 1302.0
 32.184067 1346.0
 32.21667 1324.0
 32.24928 1276.0
 32.281887 1312.0
 32.314495 1275.0
 32.347107 1358.0
 32.37972 1328.0
 32.41233 1239.0
 32.444942 1259.0
 32.477554 1279.0
 32.51017 1337.0
 32.542786 1433.0
 32.5754 1287.0
 32.60802 1393.0
 32.640636 1319.0
 32.673256 1358.0
 32.705875 1310.0
 32.7385 1320.0
 32.77112 1273.0
 32.80374 1351.0
 32.836365 1313.0
 32.868988 1305.0
 32.901615 1313.0
 32.934242 1284.0
 32.96687 1292.0
 32.999496 1254.0
 33.032124 1309.0
 33.064754 1296.0
 33.097385 1277.0
 33.130016 1310.0
 33.162647 1334.0
 33.195282 1270.0
 33.227917 1294.0
 33.26055 1290.0
 33.293186 1284.0
 33.32582 1377.0
 33.35846 1346.0
 33.391098 1352.0
 33.423737 1295.0
 33.456375 1360.0
 33.489014 1310.0
 33.521656 1234.0
 33.5543 1291.0
 33.58694 1290.0
 33.619583 1357.0
 33.65223 1261.0
 33.684875 1300.0
 33.717518 1359.0
 33.750168 1279.0
 33.782814 1312.0
 33.81546 1348.0
 33.84811 1305.0
 33.88076 1294.0
 33.91341 1311.0
 33.94606 1308.0
 33.978714 1391.0
 34.011368 1315.0
 34.044018 1367.0
 34.076675 1285.0
 34.10933 1338.0
 34.141983 1281.0
 34.17464 1314.0
 34.2073 1296.0
 34.239956 1272.0
 34.272614 1255.0
 34.30527 1285.0
 34.337933 1303.0
 34.370594 1319.0
 34.403255 1352.0
 34.435917 1269.0
 34.46858 1319.0
 34.501244 1395.0
 34.533905 1327.0
 34.56657 1303.0
 34.599236 1332.0
 34.6319 1328.0
 34.66457 1359.0
 34.697235 1361.0
 34.729904 1354.0
 34.762573 1275.0
 34.795242 1315.0
 34.82791 1352.0
 34.86058 1291.0
 34.893253 1364.0
 34.925926 1423.0
 34.958595 1438.0
 34.99127 1454.0
 35.023945 1442.0
 35.056618 1482.0
 35.08929 1488.0
 35.121967 1480.0
 35.154644 1425.0
 35.18732 1654.0
 35.219997 1773.0
 35.252674 1945.0
 35.285355 2106.0
 35.31803 2447.0
 35.35071 2614.0
 35.383392 2711.0
 35.416073 2580.0
 35.448753 2442.0
 35.481438 2252.0
 35.51412 2098.0
 35.546803 1868.0
 35.579483 1798.0
 35.612167 1750.0
 35.64485 1598.0
 35.67754 1555.0
 35.710224 1573.0
 35.742912 1547.0
 35.775597 1498.0
 35.808285 1665.0
 35.840973 1741.0
 35.87366 1913.0
 35.90635 1840.0
 35.939037 1672.0
 35.97173 1676.0
 36.004417 1664.0
 36.03711 1576.0
 36.0698 1583.0
 36.102493 1406.0
 36.135185 1497.0
 36.167877 1460.0
 36.20057 1420.0
 36.233265 1389.0
 36.265957 1407.0
 36.298653 1468.0
 36.33135 1477.0
 36.364044 1432.0
 36.39674 1435.0
 36.429436 1493.0
 36.46213 1452.0
 36.494827 1579.0
 36.527527 1485.0
 36.560226 1458.0
 36.592922 1605.0
 36.62562 1532.0
 36.65832 1624.0
 36.69102 1584.0
 36.72372 1616.0
 36.756424 1560.0
 36.789124 1603.0
 36.821823 1530.0
 36.854527 1565.0
 36.88723 1576.0
 36.919933 1618.0
 36.952633 1627.0
 36.985336 1702.0
 37.01804 1612.0
 37.050747 1596.0
 37.08345 1549.0
 37.116154 1550.0
 37.14886 1494.0
 37.181564 1387.0
 37.21427 1472.0
 37.24698 1492.0
 37.279686 1407.0
 37.31239 1441.0
 37.3451 1397.0
 37.377808 1401.0
 37.410515 1455.0
 37.443222 1478.0
 37.47593 1463.0
 37.50864 1415.0
 37.541348 1286.0
 37.57406 1292.0
 37.60677 1427.0
 37.639477 1330.0
 37.672188 1314.0
 37.7049 1416.0
 37.73761 1402.0
 37.77032 1284.0
 37.803032 1391.0
 37.835747 1383.0
 37.868458 1300.0
 37.90117 1371.0
 37.933884 1356.0
 37.966595 1398.0
 37.99931 1360.0
 38.03202 1466.0
 38.064735 1415.0
 38.09745 1458.0
 38.13016 1407.0
 38.162876 1369.0
 38.19559 1417.0
 38.228306 1398.0
 38.26102 1417.0
 38.293736 1404.0
 38.326454 1405.0
 38.35917 1388.0
 38.391884 1351.0
 38.4246 1370.0
 38.457317 1361.0
 38.490032 1369.0
 38.52275 1360.0
 38.555466 1330.0
 38.588184 1368.0
 38.620903 1402.0
 38.653618 1388.0
 38.686337 1366.0
 38.719055 1451.0
 38.75177 1411.0
 38.78449 1304.0
 38.817207 1383.0
 38.849926 1373.0
 38.882645 1441.0
 38.915363 1377.0
 38.948082 1373.0
 38.9808 1404.0
 39.01352 1420.0
 39.04624 1450.0
 39.07896 1534.0
 39.11168 1424.0
 39.144398 1463.0
 39.17712 1587.0
 39.20984 1615.0
 39.242558 1700.0
 39.27528 1911.0
 39.308 2201.0
 39.340717 2034.0
 39.37344 2035.0
 39.40616 2303.0
 39.43888 1869.0
 39.4716 1613.0
 39.504322 1499.0
 39.53704 1396.0
 39.569763 1434.0
 39.60248 1402.0
 39.635204 1425.0
 39.667927 1442.0
 39.700645 1374.0
 39.733368 1355.0
 39.76609 1314.0
 39.79881 1427.0
 39.83153 1394.0
 39.86425 1344.0
 39.896973 1376.0
 39.929695 1371.0
 39.962418 1396.0
 39.995136 1394.0
 40.02786 1407.0
 40.06058 1395.0
 40.0933 1388.0
 40.126022 1408.0
 40.158745 1490.0
 40.191463 1382.0
 40.224186 1414.0
 40.25691 1325.0
 40.289627 1352.0
 40.32235 1469.0
 40.355072 1315.0
 40.38779 1419.0
 40.420513 1375.0
 40.453236 1395.0
 40.485954 1439.0
 40.518677 1374.0
 40.5514 1378.0
 40.584118 1411.0
 40.61684 1471.0
 40.64956 1345.0
 40.68228 1425.0
 40.715 1428.0
 40.747723 1322.0
 40.78044 1440.0
 40.813164 1383.0
 40.845882 1433.0
 40.878605 1489.0
 40.911324 1332.0
 40.944042 1431.0
 40.976765 1412.0
 41.009483 1374.0
 41.042202 1388.0
 41.07492 1433.0
 41.107643 1553.0
 41.14036 1462.0
 41.17308 1492.0
 41.2058 1478.0
 41.238518 1488.0
 41.271236 1485.0
 41.303955 1446.0
 41.336674 1565.0
 41.369392 1508.0
 41.40211 1574.0
 41.43483 1536.0
 41.46755 1576.0
 41.500263 1521.0
 41.53298 1568.0
 41.5657 1536.0
 41.598415 1595.0
 41.631134 1594.0
 41.66385 1618.0
 41.696568 1638.0
 41.729282 1599.0
 41.762 1690.0
 41.794716 1711.0
 41.82743 1765.0
 41.860146 1780.0
 41.89286 1770.0
 41.92558 1812.0
 41.958294 1906.0
 41.99101 1981.0
 42.02372 1946.0
 42.056435 2008.0
 42.08915 2109.0
 42.121864 2177.0
 42.154575 2295.0
 42.18729 2387.0
 42.220005 2488.0
 42.252716 2590.0
 42.285427 2660.0
 42.318142 2871.0
 42.350853 3115.0
 42.383564 3073.0
 42.416275 3399.0
 42.448986 3505.0
 42.481697 3673.0
 42.51441 3948.0
 42.54712 4184.0
 42.57983 4226.0
 42.612537 4309.0
 42.64525 4689.0
 42.677956 4707.0
 42.710667 4852.0
 42.743374 5024.0
 42.77608 4988.0
 42.80879 4801.0
 42.841496 4877.0
 42.874203 4888.0
 42.90691 4908.0
 42.939617 4748.0
 42.972324 5068.0
 43.005028 4653.0
 43.037735 4973.0
 43.07044 5104.0
 43.103146 4125.0
 43.13585 3789.0
 43.168552 4046.0
 43.201256 3518.0
 43.23396 2750.0
 43.266663 2426.0
 43.299366 2367.0
 43.332066 2257.0
 43.36477 2261.0
 43.39747 2075.0
 43.430172 1828.0
 43.46287 1946.0
 43.49557 1984.0
 43.52827 1814.0
 43.56097 1701.0
 43.59367 1754.0
 43.626366 1651.0
 43.659065 1629.0
 43.69176 1667.0
 43.72446 1639.0
 43.757156 1620.0
 43.789852 1575.0
 43.822548 1559.0
 43.855244 1606.0
 43.887936 1590.0
 43.92063 1507.0
 43.953327 1518.0
 43.98602 1428.0
 44.01871 1437.0
 44.051403 1531.0
 44.084095 1556.0
 44.116787 1568.0
 44.14948 1469.0
 44.18217 1363.0
 44.21486 1501.0
 44.247547 1522.0
 44.28024 1512.0
 44.312927 1440.0
 44.345615 1457.0
 44.378304 1487.0
 44.410988 1441.0
 44.443676 1443.0
 44.47636 1479.0
 44.50905 1464.0
 44.541733 1362.0
 44.574417 1412.0
 44.6071 1452.0
 44.639782 1407.0
 44.672466 1379.0
 44.705147 1387.0
 44.73783 1354.0
 44.77051 1421.0
 44.803192 1423.0
 44.83587 1416.0
 44.86855 1358.0
 44.90123 1364.0
 44.933907 1456.0
 44.966583 1444.0
 44.99926 1348.0
 45.031937 1432.0
 45.064613 1408.0
 45.09729 1287.0
 45.129963 1404.0
 45.162636 1468.0
 45.19531 1413.0
 45.22798 1414.0
 45.260654 1459.0
 45.293327 1400.0
 45.325996 1353.0
 45.358665 1341.0
 45.39134 1427.0
 45.424007 1460.0
 45.456673 1302.0
 45.48934 1275.0
 45.522007 1328.0
 45.554676 1379.0
 45.58734 1407.0
 45.620007 1326.0
 45.652668 1391.0
 45.685333 1399.0
 45.717995 1355.0
 45.75066 1358.0
 45.78332 1399.0
 45.81598 1355.0
 45.84864 1352.0
 45.8813 1480.0
 45.91396 1399.0
 45.946617 1392.0
 45.979275 1363.0
 46.011932 1292.0
 46.044586 1361.0
 46.077244 1387.0
 46.109898 1423.0
 46.14255 1429.0
 46.175205 1489.0
 46.207855 1403.0
 46.24051 1423.0
 46.27316 1398.0
 46.30581 1366.0
 46.33846 1398.0
 46.371105 1420.0
 46.403755 1425.0
 46.4364 1480.0
 46.469048 1344.0
 46.501694 1355.0
 46.534336 1372.0
 46.566982 1335.0
 46.599625 1449.0
 46.632267 1401.0
 46.66491 1422.0
 46.697548 1397.0
 46.73019 1427.0
 46.76283 1424.0
 46.795467 1456.0
 46.828106 1458.0
 46.86074 1596.0
 46.893375 1930.0
 46.926014 1925.0
 46.958645 2059.0
 46.99128 2164.0
 47.023914 2041.0
 47.056545 1819.0
 47.089176 1722.0
 47.121807 1703.0
 47.154434 1811.0
 47.18706 1840.0
 47.21969 2007.0
 47.252316 1935.0
 47.284943 2304.0
 47.317566 2789.0
 47.350193 3048.0
 47.382816 3878.0
 47.415436 4660.0
 47.44806 3803.0
 47.48068 2884.0
 47.513298 2837.0
 47.545918 3160.0
 47.578533 2794.0
 47.611153 1885.0
 47.64377 1657.0
 47.676384 1512.0
 47.708996 1500.0
 47.74161 1414.0
 47.774223 1389.0
 47.806835 1418.0
 47.839443 1435.0
 47.87205 1380.0
 47.904663 1392.0
 47.937267 1418.0
 47.969875 1386.0
 48.002483 1429.0
 48.035088 1354.0
 48.067688 1415.0
 48.100292 1433.0
 48.132893 1385.0
 48.165497 1448.0
 48.198093 1552.0
 48.230694 1670.0
 48.26329 2240.0
 48.295887 2936.0
 48.328484 3636.0
 48.36108 3813.0
 48.393673 4021.0
 48.426266 3343.0
 48.45886 2876.0
 48.491447 2768.0
 48.52404 2726.0
 48.55663 2468.0
 48.589214 2096.0
 48.621803 1699.0
 48.65439 1480.0
 48.686974 1465.0
 48.719555 1412.0
 48.75214 1349.0
 48.78472 1324.0
 48.817303 1413.0
 48.84988 1433.0
 48.882458 1401.0
 48.915035 1353.0
 48.947613 1354.0
 48.980186 1363.0
 49.01276 1418.0
 49.045334 1310.0
 49.077908 1351.0
 49.110477 1364.0
 49.143047 1353.0
 49.175617 1330.0
 49.208183 1336.0
 49.24075 1419.0
 49.273315 1403.0
 49.305878 1318.0
 49.338444 1369.0
 49.371006 1406.0
 49.403564 1382.0
 49.436123 1377.0
 49.468685 1393.0
 49.50124 1335.0
 49.5338 1328.0
 49.566353 1320.0
 49.598907 1315.0
 49.63146 1310.0
 49.66401 1317.0
 49.69656 1311.0
 49.72911 1342.0
 49.761658 1321.0
 49.794205 1426.0
 49.82675 1299.0
 49.859295 1331.0
 49.89184 1334.0
 49.92438 1296.0
 49.956924 1365.0
 49.989464 1409.0
 50.022003 1296.0
 50.05454 1368.0
 50.087074 1370.0
 50.11961 1393.0
 50.152145 1351.0
 50.184677 1394.0
 50.21721 1358.0
 50.24974 1396.0
 50.28227 1359.0
 50.314796 1400.0
 50.34732 1388.0
 50.37985 1378.0
 50.412373 1357.0
 50.444893 1386.0
 50.477417 1415.0
 50.509937 1379.0
 50.542454 1340.0
 50.574974 1353.0
 50.60749 1376.0
 50.640003 1401.0
 50.67252 1369.0
 50.705032 1296.0
 50.73754 1346.0
 50.770054 1382.0
 50.802563 1387.0
 50.835068 1295.0
 50.867573 1333.0
 50.900078 1356.0
 50.932583 1330.0
 50.965084 1389.0
 50.997585 1394.0
 51.030087 1369.0
 51.062584 1382.0
 51.09508 1417.0
 51.127575 1321.0
 51.16007 1380.0
 51.192562 1279.0
 51.225056 1408.0
 51.257545 1417.0
 51.290035 1391.0
 51.32252 1320.0
 51.355007 1353.0
 51.387493 1362.0
 51.419975 1391.0
 51.452457 1392.0
 51.48494 1345.0
 51.517418 1412.0
 51.549896 1448.0
 51.582375 1314.0
 51.61485 1316.0
 51.647324 1317.0
 51.6798 1330.0
 51.71227 1451.0
 51.74474 1386.0
 51.77721 1307.0
 51.809677 1431.0
 51.842144 1378.0
 51.87461 1388.0
 51.907074 1348.0
 51.93954 1359.0
 51.972 1396.0
 52.004463 1364.0
 52.036922 1344.0
 52.069378 1437.0
 52.101837 1294.0
 52.134293 1355.0
 52.166748 1408.0
 52.1992 1379.0
 52.231655 1418.0
 52.264103 1356.0
 52.296555 1300.0
 52.329002 1373.0
 52.36145 1368.0
 52.393898 1497.0
 52.426342 1397.0
 52.458786 1359.0
 52.49123 1403.0
 52.52367 1437.0
 52.55611 1415.0
 52.58855 1413.0
 52.62099 1464.0
 52.653427 1423.0
 52.685863 1351.0
 52.718296 1349.0
 52.750732 1340.0
 52.783165 1387.0
 52.815598 1424.0
 52.848026 1430.0
 52.880455 1372.0
 52.912884 1456.0
 52.945312 1431.0
 52.977737 1301.0
 53.010162 1370.0
 53.042587 1456.0
 53.07501 1499.0
 53.10743 1434.0
 53.13985 1395.0
 53.17227 1465.0
 53.20469 1480.0
 53.237106 1496.0
 53.269524 1523.0
 53.30194 1490.0
 53.334354 1424.0
 53.366768 1441.0
 53.39918 1344.0
 53.43159 1441.0
 53.464 1414.0
 53.49641 1408.0
 53.52882 1413.0
 53.561226 1414.0
 53.59363 1430.0
 53.626038 1392.0
 53.658443 1335.0
 53.690845 1407.0
 53.723248 1401.0
 53.75565 1391.0
 53.788048 1495.0
 53.82045 1449.0
 53.852848 1308.0
 53.885246 1306.0
 53.91764 1425.0
 53.950035 1411.0
 53.98243 1470.0
 54.014824 1334.0
 54.04722 1385.0
 54.07961 1317.0
 54.112 1344.0
 54.14439 1363.0
 54.17678 1441.0
 54.209167 1379.0
 54.241554 1364.0
 54.27394 1401.0
 54.306328 1405.0
 54.33871 1276.0
 54.371094 1404.0
 54.403477 1356.0
 54.43586 1405.0
 54.46824 1392.0
 54.500618 1305.0
 54.532997 1316.0
 54.565376 1273.0
 54.597755 1278.0
 54.63013 1366.0
 54.662506 1383.0
 54.69488 1389.0
 54.727257 1353.0
 54.75963 1389.0
 54.792 1347.0
 54.824375 1293.0
 54.856743 1362.0
 54.889114 1369.0
 54.921482 1327.0
 54.95385 1421.0
 54.986217 1498.0
 55.018585 1346.0
 55.050953 1335.0
 55.083317 1352.0
 55.11568 1370.0
 55.148045 1376.0
 55.18041 1421.0
 55.21277 1314.0
 55.245132 1348.0
 55.277493 1428.0
 55.309853 1330.0
 55.34221 1395.0
 55.37457 1354.0
 55.406925 1344.0
 55.43928 1381.0
 55.471638 1346.0
 55.503994 1463.0
 55.536346 1469.0
 55.568703 1399.0
 55.601055 1438.0
 55.633408 1367.0
 55.66576 1390.0
 55.69811 1367.0
 55.73046 1457.0
 55.76281 1387.0
 55.79516 1452.0
 55.827507 1451.0
 55.859856 1315.0
 55.8922 1413.0
 55.92455 1382.0
 55.956894 1475.0
 55.98924 1375.0
 56.021584 1398.0
 56.053925 1399.0
 56.08627 1377.0
 56.11861 1457.0
 56.15095 1431.0
 56.183292 1455.0
 56.215633 1523.0
 56.247974 1539.0
 56.28031 1600.0
 56.312653 1613.0
 56.34499 1702.0
 56.377327 1709.0
 56.409664 1644.0
 56.442 1418.0
 56.474335 1572.0
 56.506668 1538.0
 56.539005 1558.0
 56.57134 1580.0
 56.603672 1690.0
 56.636005 1642.0
 56.668335 1759.0
 56.70067 1709.0
 56.732998 1760.0
 56.765327 1768.0
 56.797657 1675.0
 56.829987 1650.0
 56.862316 1719.0
 56.894646 1606.0
 56.92697 1637.0
 56.9593 1565.0
 56.991627 1604.0
 57.023952 1693.0
 57.05628 1775.0
 57.088604 2132.0
 57.120926 2138.0
 57.15325 2185.0
 57.185574 2717.0
 57.2179 2778.0
 57.25022 2167.0
 57.282543 2006.0
 57.314865 2037.0
 57.347187 1921.0
 57.379505 1773.0
 57.411827 1575.0
 57.44415 1394.0
 57.476467 1322.0
 57.508785 1389.0
 57.541103 1442.0
 57.57342 1422.0
 57.60574 1501.0
 57.638058 1390.0
 57.670372 1451.0
 57.70269 1448.0
 57.735004 1443.0
 57.767323 1683.0
 57.799637 1779.0
 57.83195 1699.0
 57.864265 1570.0
 57.89658 1449.0
 57.928894 1449.0
 57.96121 1471.0
 57.99352 1696.0
 58.025833 1662.0
 58.058144 1567.0
 58.090454 1450.0
 58.12277 1384.0
 58.15508 1380.0
 58.18739 1359.0
 58.2197 1432.0
 58.25201 1407.0
 58.284317 1459.0
 58.316628 1436.0
 58.348938 1414.0
 58.381245 1344.0
 58.413555 1361.0
 58.44586 1380.0
 58.47817 1413.0
 58.51048 1404.0
 58.542786 1408.0
 58.575092 1393.0
 58.6074 1377.0
 58.639706 1415.0
 58.67201 1384.0
 58.704315 1364.0
 58.73662 1402.0
 58.768925 1351.0
 58.80123 1356.0
 58.833534 1368.0
 58.86584 1402.0
 58.898144 1453.0
 58.93045 1407.0
 58.962753 1413.0
 58.995056 1394.0
 59.02736 1324.0
 59.05966 1482.0
 59.091965 1401.0
 59.124268 1504.0
 59.15657 1442.0
 59.188873 1434.0
 59.221172 1342.0
 59.253475 1339.0
 59.285778 1466.0
 59.318077 1387.0
 59.35038 1417.0
 59.38268 1403.0
 59.41498 1396.0
 59.44728 1377.0
 59.479584 1372.0
 59.511883 1454.0
 59.54418 1422.0
 59.576485 1503.0
 59.608784 1408.0
 59.641083 1444.0
 59.67338 1502.0
 59.70568 1463.0
 59.73798 1390.0
 59.77028 1483.0
 59.802578 1512.0
 59.834877 1405.0
 59.867176 1484.0
 59.899475 1447.0
 59.931774 1480.0
 59.964073 1436.0
 59.996372 1389.0
 60.02867 1465.0
 60.06097 1469.0
 60.093266 1476.0
 60.125565 1605.0
 60.157864 1498.0
 60.190163 1575.0
 60.222458 1662.0
 60.254757 1912.0
 60.287056 2727.0
 60.31935 3814.0
 60.35165 3360.0
 60.38395 2696.0
 60.416245 2270.0
 60.448544 2220.0
 60.480843 2158.0
 60.513138 1939.0
 60.545437 1861.0
 60.577736 1969.0
 60.61003 2243.0
 60.64233 1855.0
 60.674625 1660.0
 60.706924 1695.0
 60.739223 1724.0
 60.77152 1765.0
 60.803818 1851.0
 60.836117 1817.0
 60.868412 2056.0
 60.90071 2398.0
 60.93301 2698.0
 60.965305 2535.0
 60.997604 2174.0
 61.029903 2004.0
 61.062202 1996.0
 61.094498 2056.0
 61.126797 1806.0
 61.159096 1838.0
 61.191395 1926.0
 61.223694 2026.0
 61.25599 1930.0
 61.28829 1887.0
 61.320587 1948.0
 61.352886 2005.0
 61.385185 1997.0
 61.417484 2126.0
 61.449783 2120.0
 61.482082 2120.0
 61.51438 2136.0
 61.54668 2263.0
 61.578983 2268.0
 61.611282 2399.0
 61.64358 2479.0
 61.67588 2575.0
 61.708183 2675.0
 61.740482 2762.0
 61.77278 2842.0
 61.805084 2789.0
 61.837383 2943.0
 61.869686 3001.0
 61.901985 3001.0
 61.934288 3045.0
 61.96659 3066.0
 61.998894 3138.0
 62.031193 2904.0
 62.063496 3030.0
 62.0958 3006.0
 62.1281 2879.0
 62.160404 3104.0
 62.192707 2919.0
 62.22501 2953.0
 62.257313 2883.0
 62.28962 2780.0
 62.321922 2580.0
 62.354225 2678.0
 62.38653 2481.0
 62.418835 2349.0
 62.45114 2298.0
 62.483444 2200.0
 62.51575 2151.0
 62.548058 2095.0
 62.580364 2051.0
 62.61267 2010.0
 62.644978 1846.0
 62.677284 1869.0
 62.70959 1851.0
 62.741898 1818.0
 62.774204 1768.0
 62.806515 1798.0
 62.83882 1878.0
 62.87113 1867.0
 62.903442 1684.0
 62.93575 1662.0
 62.96806 1615.0
 63.00037 1604.0
 63.03268 1674.0
 63.06499 1616.0
 63.0973 1561.0
 63.129616 1563.0
 63.161926 1556.0
 63.194237 1578.0
 63.22655 1511.0
 63.258865 1481.0
 63.291176 1471.0
 63.32349 1443.0
 63.355804 1490.0
 63.38812 1472.0
 63.420433 1485.0
 63.45275 1388.0
 63.485065 1515.0
 63.517384 1362.0
 63.549698 1475.0
 63.582016 1522.0
 63.614334 1479.0
 63.646652 1505.0
 63.67897 1417.0
 63.71129 1371.0
 63.743607 1442.0
 63.775925 1410.0
 63.808247 1493.0
 63.84057 1343.0
 63.872887 1447.0
 63.90521 1392.0
 63.93753 1412.0
 63.969852 1445.0
 64.002174 1411.0
 64.0345 1428.0
 64.066826 1467.0
 64.09915 1461.0
 64.13147 1448.0
 64.163795 1425.0
 64.19612 1432.0
 64.22845 1473.0
 64.26078 1406.0
 64.293106 1476.0
 64.32543 1714.0
 64.35776 1520.0
 64.39009 1524.0
 64.42242 1417.0
 64.45475 1416.0
 64.48708 1521.0
 64.51941 1564.0
 64.55174 1530.0
 64.584076 1415.0
 64.61641 1445.0
 64.64874 1391.0
 64.681076 1398.0
 64.71341 1387.0
 64.74574 1381.0
 64.77808 1392.0
 64.81042 1409.0
 64.84276 1372.0
 64.87509 1389.0
 64.90743 1434.0
 64.939766 1391.0
 64.97211 1321.0
 65.00445 1352.0
 65.03679 1363.0
 65.06913 1421.0
 65.10147 1412.0
 65.13381 1423.0
 65.16616 1414.0
 65.1985 1411.0
 65.23085 1442.0
 65.26319 1447.0
 65.29554 1443.0
 65.32788 1480.0
 65.36023 1467.0
 65.39258 1551.0
 65.42493 1432.0
 65.457275 1421.0
 65.489624 1451.0
 65.52198 1418.0
 65.55433 1371.0
 65.58668 1371.0
 65.61903 1314.0
 65.65139 1322.0
 65.68374 1330.0
 65.716095 1408.0
 65.74845 1345.0
 65.78081 1400.0
 65.81316 1399.0
 65.84552 1422.0
 65.877884 1435.0
 65.91024 1360.0
 65.942604 1446.0
 65.97496 1327.0
 66.007324 1436.0
 66.03969 1294.0
 66.07205 1379.0
 66.104416 1286.0
 66.13678 1445.0
 66.16914 1341.0
 66.20151 1302.0
 66.23388 1347.0
 66.26624 1404.0
 66.298615 1401.0
 66.33098 1385.0
 66.36335 1380.0
 66.39572 1340.0
 66.42809 1378.0
 66.46047 1437.0
 66.49284 1395.0
 66.525215 1329.0
 66.557594 1360.0
 66.589966 1341.0
 66.622345 1427.0
 66.654724 1400.0
 66.6871 1407.0
 66.71948 1372.0
 66.75186 1422.0
 66.78424 1362.0
 66.81663 1365.0
 66.84901 1326.0
 66.88139 1386.0
 66.91378 1303.0
 66.94616 1301.0
 66.978546 1364.0
 67.01094 1370.0
 67.04333 1351.0
 67.075714 1351.0
 67.10811 1361.0
 67.140495 1388.0
 67.17289 1398.0
 67.205284 1352.0
 67.23768 1397.0
 67.27007 1327.0
 67.30247 1445.0
 67.33486 1407.0
 67.36726 1402.0
 67.39966 1277.0
 67.43206 1414.0
 67.46446 1326.0
 67.496864 1449.0
 67.52927 1343.0
 67.56167 1343.0
 67.59408 1358.0
 67.62648 1302.0
 67.65889 1332.0
 67.69129 1336.0
 67.7237 1370.0
 67.75611 1375.0
 67.78852 1328.0
 67.82094 1328.0
 67.85335 1339.0
 67.885765 1336.0
 67.918175 1339.0
 67.95059 1320.0
 67.98301 1358.0
 68.01543 1378.0
 68.047844 1401.0
 68.08027 1305.0
 68.112686 1362.0
 68.14511 1299.0
 68.177536 1401.0
 68.20996 1435.0
 68.242386 1360.0
 68.27481 1324.0
 68.307236 1336.0
 68.33967 1298.0
 68.37209 1375.0
 68.404526 1309.0
 68.43696 1323.0
 68.46939 1359.0
 68.50183 1301.0
 68.53426 1340.0
 68.566696 1396.0
 68.59914 1327.0
 68.63158 1312.0
 68.66402 1372.0
 68.69646 1447.0
 68.7289 1376.0
 68.761345 1381.0
 68.793785 1457.0
 68.82623 1363.0
 68.85868 1424.0
 68.89113 1408.0
 68.92358 1405.0
 68.95603 1432.0
 68.98848 1427.0
 69.020935 1383.0
 69.05339 1393.0
 69.08584 1470.0
 69.1183 1405.0
 69.15076 1372.0
 69.18321 1352.0
 69.215675 1345.0
 69.24814 1360.0
 69.2806 1363.0
 69.313065 1395.0
 69.34553 1319.0
 69.37799 1345.0
 69.41046 1392.0
 69.44293 1326.0
 69.4754 1396.0
 69.50787 1380.0
 69.540344 1415.0
 69.572815 1433.0
 69.60529 1422.0
 69.63777 1346.0
 69.67025 1357.0
 69.70273 1369.0
 69.73521 1412.0
 69.767685 1376.0
 69.80017 1436.0
 69.83266 1374.0
 69.86514 1467.0
 69.89763 1598.0
 69.930115 1787.0
 69.96261 1765.0
 69.995094 1598.0
 70.02759 1495.0
 70.06008 1502.0
 70.092575 1507.0
 70.12508 1603.0
 70.15757 1580.0
 70.19007 1518.0
 70.22257 1427.0
 70.25507 1528.0
 70.287575 1463.0
 70.320076 1427.0
 70.352585 1428.0
 70.38509 1406.0
 70.417595 1299.0
 70.45011 1323.0
 70.48262 1338.0
 70.51513 1375.0
 70.547646 1394.0
 70.580154 1407.0
 70.61267 1357.0
 70.64519 1496.0
 70.67771 1434.0
 70.71023 1401.0
 70.74275 1332.0
 70.77527 1378.0
 70.80779 1353.0
 70.84032 1352.0
 70.87285 1395.0
 70.90537 1405.0
 70.937904 1370.0
 70.97043 1377.0
 71.00296 1338.0
 71.03549 1356.0
 71.06802 1359.0
 71.10056 1333.0
 71.133095 1370.0
 71.165634 1349.0
 71.19817 1356.0
 71.23071 1331.0
 71.26325 1416.0
 71.29579 1393.0
 71.32834 1372.0
 71.36088 1348.0
 71.393425 1403.0
 71.42597 1430.0
 71.45852 1367.0
 71.491066 1385.0
 71.52361 1312.0
 71.55617 1371.0
 71.588715 1296.0
 71.62127 1357.0
 71.653824 1323.0
 71.68638 1348.0
 71.71893 1399.0
 71.751495 1354.0
 71.78405 1414.0
 71.81661 1383.0
 71.849174 1336.0
 71.88174 1319.0
 71.9143 1347.0
 71.94686 1342.0
 71.97942 1414.0
 72.01199 1391.0
 72.044556 1379.0
 72.077126 1339.0
 72.109695 1360.0
 72.142265 1327.0
 72.174835 1302.0
 72.20741 1434.0
 72.23998 1261.0
 72.27256 1432.0
 72.30513 1359.0
 72.33771 1473.0
 72.370285 1446.0
 72.40286 1623.0
 72.43545 1905.0
 72.468025 1919.0
 72.50061 1635.0
 72.53319 1824.0
 72.56577 1756.0
 72.59836 1700.0
 72.63094 1586.0
 72.66353 1555.0
 72.69611 1417.0
 72.72871 1436.0
 72.76129 1435.0
 72.793884 1354.0
 72.82648 1462.0
 72.85907 1394.0
 72.89166 1425.0
 72.924255 1428.0
 72.95685 1451.0
 72.98944 1359.0
 73.02204 1402.0
 73.054634 1436.0
 73.087234 1380.0
 73.119835 1415.0
 73.152435 1411.0
 73.185036 1424.0
 73.217636 1401.0
 73.250244 1552.0
 73.282845 1442.0
 73.31545 1481.0
 73.34805 1457.0
 73.38066 1432.0
 73.41327 1470.0
 73.44588 1458.0
 73.478485 1452.0
 73.51109 1478.0
 73.54371 1496.0
 73.57632 1584.0
 73.60893 1590.0
 73.64154 1490.0
 73.67416 1490.0
 73.70677 1565.0
 73.73939 1452.0
 73.772 1518.0
 73.80462 1634.0
 73.837234 1592.0
 73.86986 1514.0
 73.90247 1516.0
 73.9351 1556.0
 73.96772 1516.0
 74.000336 1481.0
 74.03296 1546.0
 74.06558 1544.0
 74.098206 1506.0
 74.13084 1587.0
 74.16346 1559.0
 74.19608 1586.0
 74.228714 1507.0
 74.26134 1561.0
 74.29397 1651.0
 74.3266 1576.0
 74.35923 1481.0
 74.39186 1460.0
 74.42449 1536.0
 74.45712 1528.0
 74.48975 1515.0
 74.522385 1505.0
 74.55502 1579.0
 74.587654 1548.0
 74.62029 1446.0
 74.65292 1581.0
 74.68556 1457.0
 74.7182 1503.0
 74.75084 1465.0
 74.78348 1511.0
 74.81612 1448.0
 74.848755 1439.0
 74.88139 1419.0
 74.91404 1446.0
 74.94668 1485.0
 74.979324 1481.0
 75.01196 1506.0
 75.04461 1473.0
 75.077255 1425.0
 75.1099 1399.0
 75.14254 1339.0
 75.175186 1419.0
 75.20784 1384.0
 75.240486 1423.0
 75.27313 1361.0
 75.30578 1453.0
 75.338425 1389.0
 75.37108 1371.0
 75.403725 1327.0
 75.43638 1402.0
 75.46903 1315.0
 75.50168 1335.0
 75.53433 1331.0
 75.566986 1349.0
 75.59964 1358.0
 75.63229 1478.0
 75.66495 1393.0
 75.6976 1368.0
 75.730255 1413.0
 75.76292 1362.0
 75.79557 1370.0
 75.828224 1482.0
 75.860886 1503.0
 75.89354 1475.0
 75.9262 1507.0
 75.958855 1494.0
 75.991516 1477.0
 76.02418 1350.0
 76.05684 1470.0
 76.0895 1417.0
 76.12216 1421.0
 76.15482 1396.0
 76.187485 1383.0
 76.220146 1458.0
 76.25281 1392.0
 76.28547 1451.0
 76.31813 1400.0
 76.3508 1399.0
 76.38346 1400.0
 76.41612 1417.0
 76.44879 1412.0
 76.48146 1389.0
 76.51412 1335.0
 76.54679 1404.0
 76.57945 1476.0
 76.61212 1424.0
 76.64479 1390.0
 76.67746 1584.0
 76.71013 1617.0
 76.7428 1915.0
 76.77547 2069.0
 76.808136 1800.0
 76.840805 1644.0
 76.873474 1781.0
 76.90614 1840.0
 76.93881 1608.0
 76.97148 1539.0
 77.00416 1532.0
 77.03683 1578.0
 77.069496 1456.0
 77.10217 1463.0
 77.13484 1522.0
 77.16752 1453.0
 77.20019 1475.0
 77.232864 1547.0
 77.26553 1477.0
 77.29821 1489.0
 77.33088 1464.0
 77.363556 1466.0
 77.39623 1531.0
 77.42891 1453.0
 77.46158 1511.0
 77.494255 1422.0
 77.52693 1495.0
 77.55961 1442.0
 77.592285 1580.0
 77.62496 1579.0
 77.65764 1566.0
 77.690315 1549.0
 77.72299 1581.0
 77.75567 1570.0
 77.788345 1632.0
 77.82102 1632.0
 77.8537 1640.0
 77.886375 1632.0
 77.91905 1595.0
 77.95174 1737.0
 77.98441 1716.0
 78.01709 1713.0
 78.04977 1747.0
 78.08245 1674.0
 78.11513 1719.0
 78.147804 1734.0
 78.18049 1738.0
 78.213165 1717.0
 78.24584 1815.0
 78.27853 1732.0
 78.3112 1779.0
 78.34388 1847.0
 78.376564 1756.0
 78.40924 1789.0
 78.441925 1715.0
 78.4746 1804.0
 78.507286 1706.0
 78.53996 1748.0
 78.57265 1604.0
 78.60532 1646.0
 78.63801 1617.0
 78.670685 1570.0
 78.70337 1559.0
 78.736046 1510.0
 78.76873 1612.0
 78.80141 1490.0
 78.83409 1545.0
 78.86677 1526.0
 78.89945 1458.0
 78.93214 1454.0
 78.96481 1410.0
 78.9975 1455.0
 79.030174 1443.0
 79.06286 1418.0
 79.095535 1487.0
 79.12822 1378.0
 79.160904 1386.0
 79.19358 1421.0
 79.226265 1423.0
 79.25894 1351.0
 79.291626 1444.0
 79.3243 1340.0
 79.35699 1373.0
 79.38966 1304.0
 79.42235 1373.0
 79.45503 1386.0
 79.48771 1408.0
 79.52039 1414.0
 79.55307 1357.0
 79.585754 1339.0
 79.61843 1418.0
 79.651115 1377.0
 79.68379 1429.0
 79.71647 1370.0
 79.74915 1328.0
 79.78183 1299.0
 79.814514 1405.0
 79.84719 1394.0
 79.87987 1359.0
 79.91255 1422.0
 79.94523 1309.0
 79.977905 1329.0
 80.01059 1362.0
 80.04327 1289.0
 80.07594 1340.0
 80.10863 1370.0
 80.141304 1356.0
 80.17398 1418.0
 80.20666 1327.0
 80.239334 1301.0
 80.27202 1388.0
 80.304695 1347.0
 80.33737 1331.0
 80.37005 1379.0
 80.402725 1409.0
 80.4354 1347.0
 80.46808 1402.0
 80.500755 1459.0
 80.53343 1449.0
 80.56611 1452.0
 80.598785 1498.0
 80.631454 1565.0
 80.66413 1697.0
 80.69681 1597.0
 80.729485 1462.0
 80.76216 1409.0
 80.79483 1387.0
 80.82751 1423.0
 80.860176 1430.0
 80.89285 1420.0
 80.92553 1381.0
 80.9582 1343.0
 80.990875 1424.0
 81.023544 1383.0
 81.05621 1382.0
 81.08889 1402.0
 81.12156 1481.0
 81.15423 1602.0
 81.186905 1769.0
 81.219574 1794.0
 81.25224 1884.0
 81.28491 1619.0
 81.31758 1541.0
 81.35025 1489.0
 81.38292 1541.0
 81.41559 1540.0
 81.44826 1493.0
 81.48093 1427.0
 81.513596 1431.0
 81.54626 1398.0
 81.578926 1345.0
 81.611595 1396.0
 81.64426 1384.0
 81.676926 1427.0
 81.70959 1317.0
 81.742256 1417.0
 81.77492 1439.0
 81.80758 1368.0
 81.84025 1367.0
 81.87291 1419.0
 81.90557 1343.0
 81.93823 1374.0
 81.970894 1318.0
 82.003555 1440.0
 82.03622 1312.0
 82.06888 1362.0
 82.10154 1365.0
 82.1342 1351.0
 82.166855 1373.0
 82.19952 1366.0
 82.23217 1337.0
 82.26483 1323.0
 82.297485 1377.0
 82.33015 1357.0
 82.3628 1369.0
 82.395454 1404.0
 82.428116 1362.0
 82.46077 1374.0
 82.49342 1338.0
 82.52608 1344.0
 82.55873 1254.0
 82.591385 1351.0
 82.62403 1337.0
 82.656685 1231.0
 82.68934 1327.0
 82.721985 1300.0
 82.75464 1262.0
 82.787285 1290.0
 82.81994 1360.0
 82.852585 1357.0
 82.88523 1423.0
 82.91788 1325.0
 82.95052 1377.0
 82.98317 1429.0
 83.015816 1398.0
 83.04846 1354.0
 83.08111 1342.0
 83.11375 1364.0
 83.14639 1248.0
 83.17903 1345.0
 83.21168 1365.0
 83.244316 1359.0
 83.27696 1353.0
 83.3096 1430.0
 83.34224 1437.0
 83.37488 1468.0
 83.40752 1546.0
 83.440155 1550.0
 83.472786 1476.0
 83.505424 1491.0
 83.53806 1432.0
 83.570694 1401.0
 83.603325 1357.0
 83.63596 1374.0
 83.668594 1386.0
 83.701225 1554.0
 83.73386 1518.0
 83.76649 1492.0
 83.79912 1674.0
 83.83175 1525.0
 83.86437 1467.0
 83.897 1450.0
 83.92963 1406.0
 83.96226 1394.0
 83.99488 1409.0
 84.027504 1391.0
 84.06013 1332.0
 84.09275 1362.0
 84.125374 1325.0
 84.158 1347.0
 84.19062 1333.0
 84.223236 1367.0
 84.25586 1436.0
 84.288475 1383.0
 84.3211 1344.0
 84.353714 1402.0
 84.38633 1444.0
 84.418945 1476.0
 84.45156 1475.0
 84.48417 1617.0
 84.516785 1842.0
 84.5494 1706.0
 84.58201 1479.0
 84.61462 1358.0
 84.64723 1409.0
 84.67984 1388.0
 84.71245 1370.0
 84.745056 1360.0
 84.77766 1311.0
 84.810265 1377.0
 84.84287 1453.0
 84.87547 1468.0
 84.90807 1354.0
 84.94068 1324.0
 84.97328 1315.0
 85.00588 1353.0
 85.03848 1316.0
 85.071075 1374.0
 85.103676 1339.0
 85.13627 1309.0
 85.16887 1323.0
 85.20146 1411.0
 85.234055 1405.0
 85.26665 1380.0
 85.29924 1288.0
 85.33183 1389.0
 85.364426 1378.0
 85.39701 1384.0
 85.4296 1373.0
 85.46219 1345.0
 85.494774 1330.0
 85.52736 1334.0
 85.559944 1327.0
 85.59253 1352.0
 85.62511 1305.0
 85.65769 1328.0
 85.69027 1352.0
 85.72285 1350.0
 85.75543 1396.0
 85.78801 1346.0
 85.82058 1299.0
 85.85316 1386.0
 85.885735 1328.0
 85.918304 1329.0
 85.95088 1355.0
 85.98345 1359.0
 86.01602 1394.0
 86.04859 1398.0
 86.081154 1357.0
 86.11372 1445.0
 86.14629 1483.0
 86.178856 1435.0
 86.21142 1492.0
 86.24398 1415.0
 86.27654 1483.0
 86.309105 1510.0
 86.34167 1393.0
 86.37422 1507.0
 86.406784 1488.0
 86.43934 1454.0
 86.47189 1398.0
 86.50445 1410.0
 86.537 1432.0
 86.56955 1457.0
 86.602104 1434.0
 86.63465 1402.0
 86.6672 1400.0
 86.699745 1442.0
 86.73229 1352.0
 86.76484 1396.0
 86.79738 1404.0
 86.829926 1340.0
 86.862465 1399.0
 86.895004 1375.0
 86.92754 1327.0
 86.96008 1413.0
 86.99262 1381.0
